# Supplementary material for: Convolutional Neural Network-Based Models for Near-Infrared Prediction of Nutritional Quality in Multi-Product Animal Feeds
Source: Animals (Basel). 2026 May 30;16(11):1676. doi: 10.3390/ani16111676 (PMC13255911; doi:10.3390/ani16111676)
Supplement: Supplementary file 1 [file animals-16-01676-s001.zip]

Archive with 5 entries (5 files):
- Supplementary Code S1 R script documenting the spectral preprocessing pipeline.pdf
- Supplementary Figure S1 Raw near-infrared absorbance spectra of feed samples displayed separately by product category.pdf
- Supplementary Figure S2 Mean raw near-infrared absorbance spectra by product category.pdf
- Supplementary Table S2 Train and hold-out test sample indices for the CP and ADF modelling datasets.xlsx
- Table S1 Product-wise numbers of samples assigned to the training and independent internal hold-out test sets for CP and ADF modelling datasets.pdf
