# Supplementary material for: Convolutional Neural Network-Based Models for Near-Infrared Prediction of Nutritional Quality in Multi-Product Animal Feeds
Source: Animals (Basel). 2026 May 30;16(11):1676. doi: 10.3390/ani16111676 (PMC13255911; doi:10.3390/ani16111676)
Supplement: Supplementary file 1 [file animals-16-01676-s001.zip › Supplementary Table S2 Train and hold-out test sample indices for the CP and ADF modelling datasets.xlsx]

## Sheet: ADF_training
SampleID	Type	Product
CSL285	Forage	CSL
CSL246	Forage	CSL
CSL48	Forage	CSL
CSL472	Forage	CSL
CSL247	Forage	CSL
CSL383	Forage	CSL
CSL108	Forage	CSL
CSL190	Forage	CSL
CSL499	Forage	CSL
CSL387	Forage	CSL
CSL98	Forage	CSL
CSL88	Forage	CSL
CSL439	Forage	CSL
CSL243	Forage	CSL
CSL154	Forage	CSL
CSL143	Forage	CSL
CSL184	Forage	CSL
CSL394	Forage	CSL
CSL187	Forage	CSL
CSL220	Forage	CSL
CSL17	Forage	CSL
CSL153	Forage	CSL
CSL427	Forage	CSL
CSL157	Forage	CSL
CSL371	Forage	CSL
CSL140	Forage	CSL
CSL218	Forage	CSL
CSL239	Forage	CSL
CSL241	Forage	CSL
CSL264	Forage	CSL
CSL198	Forage	CSL
CSL441	Forage	CSL
CSL52	Forage	CSL
CSL197	Forage	CSL
CSL359	Forage	CSL
CSL302	Forage	CSL
CSL244	Forage	CSL
CSL109	Forage	CSL
CSL208	Forage	CSL
CSL295	Forage	CSL
CSL469	Forage	CSL
CSL189	Forage	CSL
CSL292	Forage	CSL
CSL47	Forage	CSL
CSL235	Forage	CSL
CSL344	Forage	CSL
CSL60	Forage	CSL
CSL271	Forage	CSL
CSL348	Forage	CSL
CSL166	Forage	CSL
CSL34	Forage	CSL
CSL356	Forage	CSL
CSL228	Forage	CSL
CSL173	Forage	CSL
CSL130	Forage	CSL
CSL343	Forage	CSL
CSL223	Forage	CSL
CSL164	Forage	CSL
CSL418	Forage	CSL
CSL294	Forage	CSL
CSL145	Forage	CSL
CSL327	Forage	CSL
CSL58	Forage	CSL
CSL311	Forage	CSL
CSL150	Forage	CSL
CSL375	Forage	CSL
CSL332	Forage	CSL
CSL351	Forage	CSL
CSL314	Forage	CSL
CSL253	Forage	CSL
CSL249	Forage	CSL
CSL2	Forage	CSL
CSL147	Forage	CSL
CSL77	Forage	CSL
CSL158	Forage	CSL
CSL13	Forage	CSL
CSL463	Forage	CSL
CSL258	Forage	CSL
CSL141	Forage	CSL
CSL195	Forage	CSL
CSL226	Forage	CSL
CSL202	Forage	CSL
CSL22	Forage	CSL
CSL216	Forage	CSL
CSL266	Forage	CSL
CSL283	Forage	CSL
CSL91	Forage	CSL
CSL176	Forage	CSL
CSL317	Forage	CSL
CSL261	Forage	CSL
CSL307	Forage	CSL
CSL363	Forage	CSL
CSL443	Forage	CSL
CSL225	Forage	CSL
CSL325	Forage	CSL
CSL309	Forage	CSL
CSL483	Forage	CSL
CSL205	Forage	CSL
CSL280	Forage	CSL
CSL12	Forage	CSL
CSL331	Forage	CSL
CSL237	Forage	CSL
CSL333	Forage	CSL
CSL214	Forage	CSL
CSL37	Forage	CSL
CSL421	Forage	CSL
CSL66	Forage	CSL
CSL69	Forage	CSL
CSL113	Forage	CSL
CSL210	Forage	CSL
CSL339	Forage	CSL
CSL97	Forage	CSL
CSL148	Forage	CSL
CSL200	Forage	CSL
CSL44	Forage	CSL
CSL402	Forage	CSL
CSL340	Forage	CSL
CSL470	Forage	CSL
CSL85	Forage	CSL
CSL313	Forage	CSL
CSL379	Forage	CSL
CSL461	Forage	CSL
CSL163	Forage	CSL
CSL479	Forage	CSL
CSL95	Forage	CSL
CSL494	Forage	CSL
CSL300	Forage	CSL
CSL90	Forage	CSL
CSL86	Forage	CSL
CSL298	Forage	CSL
CSL227	Forage	CSL
CSL233	Forage	CSL
CSL159	Forage	CSL
CSL320	Forage	CSL
CSL304	Forage	CSL
CSL126	Forage	CSL
CSL217	Forage	CSL
CSL67	Forage	CSL
CSL381	Forage	CSL
CSL193	Forage	CSL
CSL366	Forage	CSL
CSL43	Forage	CSL
CSL386	Forage	CSL
CSL336	Forage	CSL
CSL212	Forage	CSL
CSL415	Forage	CSL
CSL181	Forage	CSL
CSL139	Forage	CSL
CSL413	Forage	CSL
CSL341	Forage	CSL
CSL254	Forage	CSL
CSL322	Forage	CSL
CSL213	Forage	CSL
CSL305	Forage	CSL
CSL425	Forage	CSL
CSL40	Forage	CSL
CSL36	Forage	CSL
CSL350	Forage	CSL
CSL361	Forage	CSL
CSL268	Forage	CSL
CSL50	Forage	CSL
CSL475	Forage	CSL
CSL203	Forage	CSL
CSL374	Forage	CSL
CSL390	Forage	CSL
CSL328	Forage	CSL
CSL319	Forage	CSL
CSL380	Forage	CSL
CSL102	Forage	CSL
CSL291	Forage	CSL
CSL456	Forage	CSL
CSL376	Forage	CSL
CSL453	Forage	CSL
CSL491	Forage	CSL
CSL234	Forage	CSL
CSL169	Forage	CSL
CSL267	Forage	CSL
CSL80	Forage	CSL
CSL229	Forage	CSL
CSL473	Forage	CSL
CSL297	Forage	CSL
CSL369	Forage	CSL
CSL251	Forage	CSL
CSL389	Forage	CSL
CSL174	Forage	CSL
CSL116	Forage	CSL
CSL35	Forage	CSL
CSL106	Forage	CSL
CSL481	Forage	CSL
CSL160	Forage	CSL
CSL308	Forage	CSL
CSL410	Forage	CSL
CSL1	Forage	CSL
CSL245	Forage	CSL
CSL278	Forage	CSL
CSL315	Forage	CSL
CSL373	Forage	CSL
CSL459	Forage	CSL
CSL240	Forage	CSL
CSL117	Forage	CSL
CSL355	Forage	CSL
CSL215	Forage	CSL
CSL115	Forage	CSL
CSL275	Forage	CSL
CSL236	Forage	CSL
CSL354	Forage	CSL
CSL485	Forage	CSL
CSL151	Forage	CSL
CSL56	Forage	CSL
CSL127	Forage	CSL
CSL118	Forage	CSL
CSL167	Forage	CSL
CSL14	Forage	CSL
CSL191	Forage	CSL
CSL135	Forage	CSL
CSL324	Forage	CSL
CSL335	Forage	CSL
CSL422	Forage	CSL
CSL286	Forage	CSL
CSL107	Forage	CSL
CSL404	Forage	CSL
CSL377	Forage	CSL
CSL423	Forage	CSL
CSL290	Forage	CSL
CSL89	Forage	CSL
CSL263	Forage	CSL
CSL289	Forage	CSL
CSL392	Forage	CSL
CSL168	Forage	CSL
CSL128	Forage	CSL
CSL393	Forage	CSL
CSL30	Forage	CSL
CSL474	Forage	CSL
CSL96	Forage	CSL
CSL179	Forage	CSL
CSL287	Forage	CSL
CSL347	Forage	CSL
CSL103	Forage	CSL
CSL360	Forage	CSL
CSL129	Forage	CSL
CSL68	Forage	CSL
CSL397	Forage	CSL
CSL24	Forage	CSL
CSL293	Forage	CSL
CSL321	Forage	CSL
CSL211	Forage	CSL
CSL281	Forage	CSL
CSL123	Forage	CSL
CSL250	Forage	CSL
CSL31	Forage	CSL
CSL138	Forage	CSL
CSL301	Forage	CSL
CSL133	Forage	CSL
CSL274	Forage	CSL
CSL21	Forage	CSL
CSL112	Forage	CSL
CSL238	Forage	CSL
CSL400	Forage	CSL
CSL39	Forage	CSL
CSL478	Forage	CSL
CSL444	Forage	CSL
CSL477	Forage	CSL
CSL299	Forage	CSL
CSL93	Forage	CSL
CSL492	Forage	CSL
CSL180	Forage	CSL
CSL232	Forage	CSL
CSL156	Forage	CSL
CSL353	Forage	CSL
CSL18	Forage	CSL
CSL414	Forage	CSL
CSL87	Forage	CSL
CSL467	Forage	CSL
CSL119	Forage	CSL
CSL352	Forage	CSL
CSL370	Forage	CSL
CSL449	Forage	CSL
CSL94	Forage	CSL
CSL257	Forage	CSL
CSL403	Forage	CSL
CSL79	Forage	CSL
CSL419	Forage	CSL
CSL256	Forage	CSL
CSL406	Forage	CSL
CSL92	Forage	CSL
CSL284	Forage	CSL
CSL358	Forage	CSL
CSL330	Forage	CSL
CSL122	Forage	CSL
CSL72	Forage	CSL
CSL59	Forage	CSL
CSL316	Forage	CSL
CSL438	Forage	CSL
CSL20	Forage	CSL
CSL28	Forage	CSL
CSL209	Forage	CSL
CSL273	Forage	CSL
CSL177	Forage	CSL
CSL121	Forage	CSL
CSL411	Forage	CSL
CSL3	Forage	CSL
CSL334	Forage	CSL
CSL19	Forage	CSL
CSL446	Forage	CSL
CSL64	Forage	CSL
CSL270	Forage	CSL
CSL178	Forage	CSL
CSL276	Forage	CSL
CSL269	Forage	CSL
CSL188	Forage	CSL
CSL182	Forage	CSL
CSL399	Forage	CSL
CSL489	Forage	CSL
CSL155	Forage	CSL
CSL252	Forage	CSL
CSL26	Forage	CSL
CSL16	Forage	CSL
CSL131	Forage	CSL
CSL104	Forage	CSL
CSL382	Forage	CSL
CSL222	Forage	CSL
CSL25	Forage	CSL
CSL76	Forage	CSL
CSL162	Forage	CSL
CSL368	Forage	CSL
CSL495	Forage	CSL
CSL312	Forage	CSL
CSL10	Forage	CSL
CSL349	Forage	CSL
CSL199	Forage	CSL
CSL11	Forage	CSL
CSL53	Forage	CSL
CSL395	Forage	CSL
CSL468	Forage	CSL
CSL435	Forage	CSL
CSL132	Forage	CSL
CSL323	Forage	CSL
CSL497	Forage	CSL
CSL75	Forage	CSL
CSL46	Forage	CSL
CSL101	Forage	CSL
CSL42	Forage	CSL
CSL464	Forage	CSL
CSL345	Forage	CSL
CSL51	Forage	CSL
CSL384	Forage	CSL
CSL206	Forage	CSL
CSL482	Forage	CSL
CSL306	Forage	CSL
CSL8	Forage	CSL
CSL346	Forage	CSL
CSL5	Forage	CSL
CSL480	Forage	CSL
CSL401	Forage	CSL
CSL409	Forage	CSL
CSL7	Forage	CSL
CSL27	Forage	CSL
CSL428	Forage	CSL
CSL365	Forage	CSL
CSL310	Forage	CSL
CSL204	Forage	CSL
CSL500	Forage	CSL
CSL183	Forage	CSL
CSL149	Forage	CSL
CSL74	Forage	CSL
CSL54	Forage	CSL
CSL486	Forage	CSL
CSL471	Forage	CSL
CSL194	Forage	CSL
CSL396	Forage	CSL
CSL185	Forage	CSL
CSL426	Forage	CSL
CSL81	Forage	CSL
CSL221	Forage	CSL
CSL186	Forage	CSL
CSL303	Forage	CSL
CSL136	Forage	CSL
CSL318	Forage	CSL
CSL458	Forage	CSL
CSL255	Forage	CSL
CSL277	Forage	CSL
CSL125	Forage	CSL
CSL417	Forage	CSL
CSL357	Forage	CSL
CSL496	Forage	CSL
CSL364	Forage	CSL
CSL391	Forage	CSL
CSL230	Forage	CSL
CSL29	Forage	CSL
CSL134	Forage	CSL
CSL450	Forage	CSL
CSL432	Forage	CSL
CSL124	Forage	CSL
CSL100	Forage	CSL
CSL408	Forage	CSL
CSL170	Forage	CSL
CSL342	Forage	CSL
CSL454	Forage	CSL
CSL207	Forage	CSL
CSL61	Forage	CSL
CSL161	Forage	CSL
CSL476	Forage	CSL
CSL62	Forage	CSL
CSL57	Forage	CSL
CSL448	Forage	CSL
CSL15	Forage	CSL
CSL282	Forage	CSL
CSL442	Forage	CSL
CSL71	Forage	CSL
CSL429	Forage	CSL
CSL146	Forage	CSL
CSL137	Forage	CSL
CSL83	Forage	CSL
CSL398	Forage	CSL
CSL420	Forage	CSL
CSL433	Forage	CSL
CSL436	Forage	CSL
CSL490	Forage	CSL
CSL451	Forage	CSL
CSL484	Forage	CSL
CSL416	Forage	CSL
CSL262	Forage	CSL
CSL165	Forage	CSL
CSL447	Forage	CSL
HAY1237	Forage	HAY
HAY153	Forage	HAY
HAY832	Forage	HAY
HAY535	Forage	HAY
HAY101	Forage	HAY
HAY518	Forage	HAY
HAY1271	Forage	HAY
HAY673	Forage	HAY
HAY428	Forage	HAY
HAY498	Forage	HAY
HAY545	Forage	HAY
HAY292	Forage	HAY
HAY138	Forage	HAY
HAY441	Forage	HAY
HAY422	Forage	HAY
HAY415	Forage	HAY
HAY452	Forage	HAY
HAY392	Forage	HAY
HAY280	Forage	HAY
HAY605	Forage	HAY
HAY678	Forage	HAY
HAY621	Forage	HAY
HAY734	Forage	HAY
HAY1145	Forage	HAY
HAY1012	Forage	HAY
HAY467	Forage	HAY
HAY154	Forage	HAY
HAY38	Forage	HAY
HAY660	Forage	HAY
HAY510	Forage	HAY
HAY195	Forage	HAY
HAY474	Forage	HAY
HAY86	Forage	HAY
HAY419	Forage	HAY
HAY46	Forage	HAY
HAY376	Forage	HAY
HAY424	Forage	HAY
HAY411	Forage	HAY
HAY381	Forage	HAY
HAY361	Forage	HAY
HAY427	Forage	HAY
HAY1077	Forage	HAY
HAY1122	Forage	HAY
HAY164	Forage	HAY
HAY1255	Forage	HAY
HAY911	Forage	HAY
HAY121	Forage	HAY
HAY1147	Forage	HAY
HAY135	Forage	HAY
HAY647	Forage	HAY
HAY1099	Forage	HAY
HAY462	Forage	HAY
HAY435	Forage	HAY
HAY1076	Forage	HAY
HAY1103	Forage	HAY
HAY661	Forage	HAY
HAY614	Forage	HAY
HAY612	Forage	HAY
HAY1028	Forage	HAY
HAY1120	Forage	HAY
HAY379	Forage	HAY
HAY556	Forage	HAY
HAY382	Forage	HAY
HAY512	Forage	HAY
HAY1149	Forage	HAY
HAY1082	Forage	HAY
HAY554	Forage	HAY
HAY1042	Forage	HAY
HAY831	Forage	HAY
HAY639	Forage	HAY
HAY288	Forage	HAY
HAY107	Forage	HAY
HAY1098	Forage	HAY
HAY1091	Forage	HAY
HAY487	Forage	HAY
HAY599	Forage	HAY
HAY347	Forage	HAY
HAY304	Forage	HAY
HAY335	Forage	HAY
HAY87	Forage	HAY
HAY5	Forage	HAY
HAY534	Forage	HAY
HAY1174	Forage	HAY
HAY463	Forage	HAY
HAY1121	Forage	HAY
HAY356	Forage	HAY
HAY161	Forage	HAY
HAY575	Forage	HAY
HAY640	Forage	HAY
HAY344	Forage	HAY
HAY549	Forage	HAY
HAY1220	Forage	HAY
HAY146	Forage	HAY
HAY653	Forage	HAY
HAY1251	Forage	HAY
HAY626	Forage	HAY
HAY1095	Forage	HAY
HAY557	Forage	HAY
HAY468	Forage	HAY
HAY446	Forage	HAY
HAY1114	Forage	HAY
HAY416	Forage	HAY
HAY1096	Forage	HAY
HAY383	Forage	HAY
HAY282	Forage	HAY
HAY305	Forage	HAY
HAY928	Forage	HAY
HAY151	Forage	HAY
HAY1069	Forage	HAY
HAY294	Forage	HAY
HAY455	Forage	HAY
HAY76	Forage	HAY
HAY180	Forage	HAY
HAY637	Forage	HAY
HAY261	Forage	HAY
HAY1093	Forage	HAY
HAY732	Forage	HAY
HAY327	Forage	HAY
HAY351	Forage	HAY
HAY255	Forage	HAY
HAY1154	Forage	HAY
HAY16	Forage	HAY
HAY175	Forage	HAY
HAY563	Forage	HAY
HAY367	Forage	HAY
HAY141	Forage	HAY
HAY472	Forage	HAY
HAY1094	Forage	HAY
HAY688	Forage	HAY
HAY1063	Forage	HAY
HAY300	Forage	HAY
HAY664	Forage	HAY
HAY826	Forage	HAY
HAY667	Forage	HAY
HAY202	Forage	HAY
HAY374	Forage	HAY
HAY1087	Forage	HAY
HAY595	Forage	HAY
HAY1117	Forage	HAY
HAY123	Forage	HAY
HAY96	Forage	HAY
HAY84	Forage	HAY
HAY542	Forage	HAY
HAY973	Forage	HAY
HAY630	Forage	HAY
HAY650	Forage	HAY
HAY1031	Forage	HAY
HAY672	Forage	HAY
HAY613	Forage	HAY
HAY654	Forage	HAY
HAY309	Forage	HAY
HAY145	Forage	HAY
HAY1070	Forage	HAY
HAY245	Forage	HAY
HAY1148	Forage	HAY
HAY1141	Forage	HAY
HAY1111	Forage	HAY
HAY398	Forage	HAY
HAY95	Forage	HAY
HAY717	Forage	HAY
HAY516	Forage	HAY
HAY514	Forage	HAY
HAY1183	Forage	HAY
HAY693	Forage	HAY
HAY682	Forage	HAY
HAY342	Forage	HAY
HAY177	Forage	HAY
HAY1045	Forage	HAY
HAY339	Forage	HAY
HAY629	Forage	HAY
HAY644	Forage	HAY
HAY36	Forage	HAY
HAY102	Forage	HAY
HAY386	Forage	HAY
HAY499	Forage	HAY
HAY1039	Forage	HAY
HAY287	Forage	HAY
HAY404	Forage	HAY
HAY1123	Forage	HAY
HAY1128	Forage	HAY
HAY1106	Forage	HAY
HAY1050	Forage	HAY
HAY363	Forage	HAY
HAY391	Forage	HAY
HAY520	Forage	HAY
HAY504	Forage	HAY
HAY924	Forage	HAY
HAY418	Forage	HAY
HAY1268	Forage	HAY
HAY332	Forage	HAY
HAY622	Forage	HAY
HAY885	Forage	HAY
HAY182	Forage	HAY
HAY410	Forage	HAY
HAY125	Forage	HAY
HAY1244	Forage	HAY
HAY275	Forage	HAY
HAY453	Forage	HAY
HAY231	Forage	HAY
HAY674	Forage	HAY
HAY531	Forage	HAY
HAY469	Forage	HAY
HAY697	Forage	HAY
HAY939	Forage	HAY
HAY567	Forage	HAY
HAY692	Forage	HAY
HAY716	Forage	HAY
HAY1126	Forage	HAY
HAY544	Forage	HAY
HAY859	Forage	HAY
HAY1047	Forage	HAY
HAY1197	Forage	HAY
HAY296	Forage	HAY
HAY52	Forage	HAY
HAY1052	Forage	HAY
HAY166	Forage	HAY
HAY291	Forage	HAY
HAY479	Forage	HAY
HAY670	Forage	HAY
HAY218	Forage	HAY
HAY702	Forage	HAY
HAY1079	Forage	HAY
HAY1132	Forage	HAY
HAY490	Forage	HAY
HAY603	Forage	HAY
HAY906	Forage	HAY
HAY485	Forage	HAY
HAY471	Forage	HAY
HAY68	Forage	HAY
HAY618	Forage	HAY
HAY388	Forage	HAY
HAY425	Forage	HAY
HAY1060	Forage	HAY
HAY83	Forage	HAY
HAY399	Forage	HAY
HAY889	Forage	HAY
HAY6	Forage	HAY
HAY582	Forage	HAY
HAY89	Forage	HAY
HAY489	Forage	HAY
HAY611	Forage	HAY
HAY289	Forage	HAY
HAY155	Forage	HAY
HAY1100	Forage	HAY
HAY7	Forage	HAY
HAY1254	Forage	HAY
HAY1253	Forage	HAY
HAY168	Forage	HAY
HAY668	Forage	HAY
HAY456	Forage	HAY
HAY365	Forage	HAY
HAY237	Forage	HAY
HAY539	Forage	HAY
HAY1068	Forage	HAY
HAY331	Forage	HAY
HAY868	Forage	HAY
HAY118	Forage	HAY
HAY869	Forage	HAY
HAY454	Forage	HAY
HAY865	Forage	HAY
HAY541	Forage	HAY
HAY1259	Forage	HAY
HAY662	Forage	HAY
HAY88	Forage	HAY
HAY1159	Forage	HAY
HAY113	Forage	HAY
HAY407	Forage	HAY
HAY590	Forage	HAY
HAY1025	Forage	HAY
HAY115	Forage	HAY
HAY464	Forage	HAY
HAY34	Forage	HAY
HAY403	Forage	HAY
HAY961	Forage	HAY
HAY785	Forage	HAY
HAY350	Forage	HAY
HAY1075	Forage	HAY
HAY400	Forage	HAY
HAY366	Forage	HAY
HAY1125	Forage	HAY
HAY137	Forage	HAY
HAY302	Forage	HAY
HAY899	Forage	HAY
HAY849	Forage	HAY
HAY635	Forage	HAY
HAY341	Forage	HAY
HAY1119	Forage	HAY
HAY215	Forage	HAY
HAY1267	Forage	HAY
HAY679	Forage	HAY
HAY620	Forage	HAY
HAY133	Forage	HAY
HAY1104	Forage	HAY
HAY1243	Forage	HAY
HAY893	Forage	HAY
HAY1115	Forage	HAY
HAY285	Forage	HAY
HAY443	Forage	HAY
HAY1059	Forage	HAY
HAY311	Forage	HAY
HAY686	Forage	HAY
HAY317	Forage	HAY
HAY1150	Forage	HAY
HAY565	Forage	HAY
HAY378	Forage	HAY
HAY131	Forage	HAY
HAY940	Forage	HAY
HAY558	Forage	HAY
HAY1036	Forage	HAY
HAY1258	Forage	HAY
HAY1216	Forage	HAY
HAY509	Forage	HAY
HAY397	Forage	HAY
HAY777	Forage	HAY
HAY642	Forage	HAY
HAY1108	Forage	HAY
HAY242	Forage	HAY
HAY1217	Forage	HAY
HAY176	Forage	HAY
HAY192	Forage	HAY
HAY1266	Forage	HAY
HAY636	Forage	HAY
HAY521	Forage	HAY
HAY1102	Forage	HAY
HAY60	Forage	HAY
HAY655	Forage	HAY
HAY345	Forage	HAY
HAY143	Forage	HAY
HAY527	Forage	HAY
HAY49	Forage	HAY
HAY160	Forage	HAY
HAY170	Forage	HAY
HAY243	Forage	HAY
HAY1223	Forage	HAY
HAY830	Forage	HAY
HAY763	Forage	HAY
HAY274	Forage	HAY
HAY488	Forage	HAY
HAY834	Forage	HAY
HAY591	Forage	HAY
HAY157	Forage	HAY
HAY357	Forage	HAY
HAY1184	Forage	HAY
HAY47	Forage	HAY
HAY29	Forage	HAY
HAY30	Forage	HAY
HAY680	Forage	HAY
HAY477	Forage	HAY
HAY538	Forage	HAY
HAY1136	Forage	HAY
HAY92	Forage	HAY
HAY206	Forage	HAY
HAY1080	Forage	HAY
HAY1265	Forage	HAY
HAY93	Forage	HAY
HAY1021	Forage	HAY
HAY1146	Forage	HAY
HAY587	Forage	HAY
HAY1160	Forage	HAY
HAY769	Forage	HAY
HAY414	Forage	HAY
HAY343	Forage	HAY
HAY1116	Forage	HAY
HAY681	Forage	HAY
HAY482	Forage	HAY
HAY405	Forage	HAY
HAY1269	Forage	HAY
HAY1040	Forage	HAY
HAY191	Forage	HAY
HAY1065	Forage	HAY
HAY80	Forage	HAY
HAY704	Forage	HAY
HAY493	Forage	HAY
HAY502	Forage	HAY
HAY902	Forage	HAY
HAY1246	Forage	HAY
HAY252	Forage	HAY
HAY426	Forage	HAY
HAY623	Forage	HAY
HAY1228	Forage	HAY
HAY1032	Forage	HAY
HAY581	Forage	HAY
HAY1085	Forage	HAY
HAY508	Forage	HAY
HAY174	Forage	HAY
HAY295	Forage	HAY
HAY406	Forage	HAY
HAY519	Forage	HAY
HAY687	Forage	HAY
HAY82	Forage	HAY
HAY515	Forage	HAY
HAY1213	Forage	HAY
HAY271	Forage	HAY
HAY338	Forage	HAY
HAY140	Forage	HAY
HAY1064	Forage	HAY
HAY800	Forage	HAY
HAY497	Forage	HAY
HAY158	Forage	HAY
HAY561	Forage	HAY
HAY810	Forage	HAY
HAY1062	Forage	HAY
HAY1014	Forage	HAY
HAY395	Forage	HAY
HAY413	Forage	HAY
HAY570	Forage	HAY
HAY736	Forage	HAY
HAY675	Forage	HAY
HAY348	Forage	HAY
HAY1110	Forage	HAY
HAY484	Forage	HAY
HAY960	Forage	HAY
HAY1210	Forage	HAY
HAY432	Forage	HAY
HAY1023	Forage	HAY
HAY1177	Forage	HAY
HAY100	Forage	HAY
HAY1107	Forage	HAY
HAY1257	Forage	HAY
HAY768	Forage	HAY
HAY923	Forage	HAY
HAY97	Forage	HAY
HAY895	Forage	HAY
HAY122	Forage	HAY
HAY447	Forage	HAY
HAY207	Forage	HAY
HAY1041	Forage	HAY
HAY349	Forage	HAY
HAY1105	Forage	HAY
HAY71	Forage	HAY
HAY235	Forage	HAY
HAY66	Forage	HAY
HAY377	Forage	HAY
HAY65	Forage	HAY
HAY1140	Forage	HAY
HAY1112	Forage	HAY
HAY1003	Forage	HAY
HAY1088	Forage	HAY
HAY1061	Forage	HAY
HAY1030	Forage	HAY
HAY254	Forage	HAY
HAY840	Forage	HAY
HAY658	Forage	HAY
HAY1161	Forage	HAY
HAY190	Forage	HAY
HAY232	Forage	HAY
HAY652	Forage	HAY
HAY312	Forage	HAY
HAY903	Forage	HAY
HAY442	Forage	HAY
HAY1158	Forage	HAY
HAY303	Forage	HAY
HAY1201	Forage	HAY
HAY72	Forage	HAY
HAY396	Forage	HAY
HAY116	Forage	HAY
HAY70	Forage	HAY
HAY1166	Forage	HAY
HAY74	Forage	HAY
HAY818	Forage	HAY
HAY907	Forage	HAY
HAY129	Forage	HAY
HAY500	Forage	HAY
HAY968	Forage	HAY
HAY779	Forage	HAY
HAY962	Forage	HAY
HAY23	Forage	HAY
HAY506	Forage	HAY
HAY171	Forage	HAY
HAY258	Forage	HAY
HAY233	Forage	HAY
HAY44	Forage	HAY
HAY362	Forage	HAY
HAY1092	Forage	HAY
HAY128	Forage	HAY
HAY703	Forage	HAY
HAY974	Forage	HAY
HAY631	Forage	HAY
HAY1188	Forage	HAY
HAY1133	Forage	HAY
HAY1073	Forage	HAY
HAY552	Forage	HAY
HAY434	Forage	HAY
HAY429	Forage	HAY
HAY1211	Forage	HAY
HAY517	Forage	HAY
HAY152	Forage	HAY
HAY574	Forage	HAY
HAY64	Forage	HAY
HAY860	Forage	HAY
HAY241	Forage	HAY
HAY1232	Forage	HAY
HAY564	Forage	HAY
HAY306	Forage	HAY
HAY876	Forage	HAY
HAY117	Forage	HAY
HAY1206	Forage	HAY
HAY124	Forage	HAY
HAY1209	Forage	HAY
HAY330	Forage	HAY
HAY657	Forage	HAY
HAY325	Forage	HAY
HAY1089	Forage	HAY
HAY877	Forage	HAY
HAY706	Forage	HAY
HAY609	Forage	HAY
HAY1248	Forage	HAY
HAY789	Forage	HAY
HAY134	Forage	HAY
HAY1020	Forage	HAY
HAY912	Forage	HAY
HAY120	Forage	HAY
HAY1046	Forage	HAY
HAY259	Forage	HAY
HAY608	Forage	HAY
HAY854	Forage	HAY
HAY606	Forage	HAY
HAY764	Forage	HAY
HAY752	Forage	HAY
HAY11	Forage	HAY
HAY1131	Forage	HAY
HAY328	Forage	HAY
HAY81	Forage	HAY
HAY632	Forage	HAY
HAY501	Forage	HAY
HAY798	Forage	HAY
HAY421	Forage	HAY
HAY199	Forage	HAY
HAY260	Forage	HAY
HAY1129	Forage	HAY
HAY1208	Forage	HAY
HAY43	Forage	HAY
HAY835	Forage	HAY
HAY417	Forage	HAY
HAY533	Forage	HAY
HAY111	Forage	HAY
HAY1164	Forage	HAY
HAY963	Forage	HAY
HAY1252	Forage	HAY
HAY938	Forage	HAY
HAY1172	Forage	HAY
HAY205	Forage	HAY
HAY850	Forage	HAY
HAY297	Forage	HAY
HAY436	Forage	HAY
HAY491	Forage	HAY
HAY159	Forage	HAY
HAY690	Forage	HAY
HAY648	Forage	HAY
HAY1081	Forage	HAY
HAY163	Forage	HAY
HAY69	Forage	HAY
HAY528	Forage	HAY
HAY593	Forage	HAY
HAY607	Forage	HAY
HAY196	Forage	HAY
HAY340	Forage	HAY
HAY299	Forage	HAY
HAY685	Forage	HAY
HAY936	Forage	HAY
HAY1084	Forage	HAY
HAY1016	Forage	HAY
HAY1010	Forage	HAY
HAY393	Forage	HAY
HAY797	Forage	HAY
HAY1204	Forage	HAY
HAY458	Forage	HAY
HAY470	Forage	HAY
HAY385	Forage	HAY
HAY423	Forage	HAY
HAY433	Forage	HAY
HAY1135	Forage	HAY
HAY689	Forage	HAY
HAY208	Forage	HAY
HAY1027	Forage	HAY
HAY451	Forage	HAY
HAY1155	Forage	HAY
HAY1142	Forage	HAY
HAY380	Forage	HAY
HAY804	Forage	HAY
HAY855	Forage	HAY
HAY51	Forage	HAY
HAY394	Forage	HAY
HAY1234	Forage	HAY
HAY73	Forage	HAY
HAY496	Forage	HAY
HAY1018	Forage	HAY
HAY1083	Forage	HAY
HAY420	Forage	HAY
HAY13	Forage	HAY
HAY440	Forage	HAY
HAY576	Forage	HAY
HAY755	Forage	HAY
HAY853	Forage	HAY
HAY780	Forage	HAY
HAY951	Forage	HAY
HAY964	Forage	HAY
HAY1241	Forage	HAY
HAY276	Forage	HAY
HAY269	Forage	HAY
HAY402	Forage	HAY
HAY103	Forage	HAY
HAY167	Forage	HAY
HAY1153	Forage	HAY
HAY1071	Forage	HAY
HAY460	Forage	HAY
HAY136	Forage	HAY
HAY548	Forage	HAY
HAY210	Forage	HAY
HAY31	Forage	HAY
HAY248	Forage	HAY
HAY1226	Forage	HAY
HAY1180	Forage	HAY
HAY665	Forage	HAY
HAY412	Forage	HAY
HAY766	Forage	HAY
HAY62	Forage	HAY
HAY989	Forage	HAY
HAY547	Forage	HAY
HAY1151	Forage	HAY
HAY262	Forage	HAY
HAY980	Forage	HAY
HAY346	Forage	HAY
HAY1181	Forage	HAY
HAY808	Forage	HAY
HAY35	Forage	HAY
HAY8	Forage	HAY
HAY1035	Forage	HAY
HAY726	Forage	HAY
HAY625	Forage	HAY
HAY1024	Forage	HAY
HAY165	Forage	HAY
HAY927	Forage	HAY
HAY739	Forage	HAY
HAY905	Forage	HAY
HAY150	Forage	HAY
HAY1022	Forage	HAY
HAY634	Forage	HAY
HAY786	Forage	HAY
HAY602	Forage	HAY
HAY698	Forage	HAY
HAY604	Forage	HAY
HAY1017	Forage	HAY
HAY1067	Forage	HAY
HAY882	Forage	HAY
HAY308	Forage	HAY
HAY492	Forage	HAY
HAY1086	Forage	HAY
HAY1033	Forage	HAY
HAY683	Forage	HAY
HAY617	Forage	HAY
HAY787	Forage	HAY
HAY375	Forage	HAY
HAY1264	Forage	HAY
HAY718	Forage	HAY
HAY336	Forage	HAY
HAY355	Forage	HAY
HAY829	Forage	HAY
HAY841	Forage	HAY
HAY1109	Forage	HAY
HAY671	Forage	HAY
HAY844	Forage	HAY
HAY919	Forage	HAY
HAY585	Forage	HAY
HAY806	Forage	HAY
HAY953	Forage	HAY
HAY783	Forage	HAY
HAY333	Forage	HAY
HAY431	Forage	HAY
HAY401	Forage	HAY
HAY1008	Forage	HAY
HAY615	Forage	HAY
HAY720	Forage	HAY
HAY53	Forage	HAY
HAY580	Forage	HAY
HAY573	Forage	HAY
HAY562	Forage	HAY
HAY251	Forage	HAY
HAY110	Forage	HAY
HAY1240	Forage	HAY
HAY109	Forage	HAY
HAY183	Forage	HAY
HAY227	Forage	HAY
HAY601	Forage	HAY
HAY1249	Forage	HAY
HAY178	Forage	HAY
HAY1163	Forage	HAY
HAY281	Forage	HAY
HAY513	Forage	HAY
HAY200	Forage	HAY
HAY773	Forage	HAY
HAY334	Forage	HAY
HAY917	Forage	HAY
HAY1124	Forage	HAY
HAY193	Forage	HAY
HAY94	Forage	HAY
HAY529	Forage	HAY
HAY104	Forage	HAY
HAY1072	Forage	HAY
HAY26	Forage	HAY
HAY1157	Forage	HAY
HAY624	Forage	HAY
HAY238	Forage	HAY
HAY1143	Forage	HAY
HAY476	Forage	HAY
HAY85	Forage	HAY
HAY959	Forage	HAY
HAY40	Forage	HAY
HAY286	Forage	HAY
HAY247	Forage	HAY
HAY39	Forage	HAY
HAY249	Forage	HAY
HAY930	Forage	HAY
HAY264	Forage	HAY
HAY949	Forage	HAY
HAY735	Forage	HAY
HAY589	Forage	HAY
HAY571	Forage	HAY
HAY540	Forage	HAY
HAY733	Forage	HAY
HAY1190	Forage	HAY
HAY1130	Forage	HAY
HAY1193	Forage	HAY
HAY568	Forage	HAY
HAY188	Forage	HAY
HAY559	Forage	HAY
HAY659	Forage	HAY
HAY651	Forage	HAY
HAY1222	Forage	HAY
HAY805	Forage	HAY
HAY28	Forage	HAY
HAY976	Forage	HAY
HAY1261	Forage	HAY
HAY79	Forage	HAY
HAY1051	Forage	HAY
HAY1029	Forage	HAY
HAY223	Forage	HAY
HAY866	Forage	HAY
HAY812	Forage	HAY
HAY645	Forage	HAY
HAY42	Forage	HAY
HAY1038	Forage	HAY
HAY127	Forage	HAY
HAY293	Forage	HAY
HAY323	Forage	HAY
HAY757	Forage	HAY
HAY842	Forage	HAY
HAY185	Forage	HAY
HAY997	Forage	HAY
HAY988	Forage	HAY
HAY1044	Forage	HAY
HAY781	Forage	HAY
HAY387	Forage	HAY
HAY236	Forage	HAY
HAY848	Forage	HAY
HAY952	Forage	HAY
HAY1138	Forage	HAY
HAY977	Forage	HAY
HAY710	Forage	HAY
HAY646	Forage	HAY
HAY1194	Forage	HAY
HAY925	Forage	HAY
HAY945	Forage	HAY
HAY937	Forage	HAY
HAY1173	Forage	HAY
HAY588	Forage	HAY
HAY256	Forage	HAY
HAY219	Forage	HAY
HAY1169	Forage	HAY
HAY967	Forage	HAY
HAY598	Forage	HAY
HAY782	Forage	HAY
HAY578	Forage	HAY
HAY1113	Forage	HAY
HAY957	Forage	HAY
HAY1235	Forage	HAY
HAY32	Forage	HAY
HAY1066	Forage	HAY
HAY677	Forage	HAY
HAY941	Forage	HAY
HAY244	Forage	HAY
HAY99	Forage	HAY
HAY1195	Forage	HAY
HAY1015	Forage	HAY
HAY1185	Forage	HAY
HAY1013	Forage	HAY
HAY1224	Forage	HAY
HAY709	Forage	HAY
HAY569	Forage	HAY
HAY790	Forage	HAY
HAY628	Forage	HAY
HAY813	Forage	HAY
HAY216	Forage	HAY
HAY1221	Forage	HAY
HAY307	Forage	HAY
HAY1165	Forage	HAY
HAY1058	Forage	HAY
HAY1162	Forage	HAY
HAY904	Forage	HAY
HAY1199	Forage	HAY
HAY758	Forage	HAY
HAY1196	Forage	HAY
HAY921	Forage	HAY
HAY1101	Forage	HAY
HAY201	Forage	HAY
HAY45	Forage	HAY
HAY1049	Forage	HAY
HAY811	Forage	HAY
HAY1198	Forage	HAY
HAY898	Forage	HAY
HAY59	Forage	HAY
HAY364	Forage	HAY
HAY546	Forage	HAY
HAY1182	Forage	HAY
HAY144	Forage	HAY
HAY1074	Forage	HAY
HAY695	Forage	HAY
HAY767	Forage	HAY
HAY41	Forage	HAY
HAY172	Forage	HAY
HAY229	Forage	HAY
HAY796	Forage	HAY
HAY222	Forage	HAY
HAY592	Forage	HAY
HAY61	Forage	HAY
HAY98	Forage	HAY
HAY979	Forage	HAY
HAY566	Forage	HAY
HAY1179	Forage	HAY
HAY198	Forage	HAY
HAY1156	Forage	HAY
HAY354	Forage	HAY
HAY597	Forage	HAY
HAY584	Forage	HAY
HAY1026	Forage	HAY
HAY1144	Forage	HAY
HAY627	Forage	HAY
HAY750	Forage	HAY
HAY114	Forage	HAY
HAY1233	Forage	HAY
HAY926	Forage	HAY
HAY126	Forage	HAY
HAY875	Forage	HAY
HAY700	Forage	HAY
HAY851	Forage	HAY
HAY1139	Forage	HAY
HAY619	Forage	HAY
HAY532	Forage	HAY
HAY886	Forage	HAY
HAY1238	Forage	HAY
HAY867	Forage	HAY
HAY230	Forage	HAY
HAY954	Forage	HAY
HAY481	Forage	HAY
HAY708	Forage	HAY
HAY67	Forage	HAY
HAY314	Forage	HAY
HAY857	Forage	HAY
HAY982	Forage	HAY
HAY225	Forage	HAY
HAY878	Forage	HAY
HAY721	Forage	HAY
HAY90	Forage	HAY
HAY213	Forage	HAY
HAY990	Forage	HAY
HAY543	Forage	HAY
HAY360	Forage	HAY
HAY723	Forage	HAY
HAY833	Forage	HAY
HAY156	Forage	HAY
HAY1005	Forage	HAY
HAY149	Forage	HAY
HAY1260	Forage	HAY
HAY228	Forage	HAY
HAY915	Forage	HAY
HAY616	Forage	HAY
HAY891	Forage	HAY
HAY914	Forage	HAY
HAY656	Forage	HAY
HAY209	Forage	HAY
HAY448	Forage	HAY
HAY594	Forage	HAY
HAY944	Forage	HAY
HAY283	Forage	HAY
HAY971	Forage	HAY
HAY970	Forage	HAY
HAY1004	Forage	HAY
HAY1191	Forage	HAY
HAY1057	Forage	HAY
HAY189	Forage	HAY
HAY257	Forage	HAY
HAY776	Forage	HAY
HAY610	Forage	HAY
HAY220	Forage	HAY
HAY892	Forage	HAY
HAY91	Forage	HAY
HAY1168	Forage	HAY
HAY696	Forage	HAY
HAY583	Forage	HAY
HAY846	Forage	HAY
HAY638	Forage	HAY
HAY1202	Forage	HAY
HAY896	Forage	HAY
HAY203	Forage	HAY
HAY1034	Forage	HAY
HAY836	Forage	HAY
HAY908	Forage	HAY
HAY10	Forage	HAY
HAY20	Forage	HAY
HAY880	Forage	HAY
HAY14	Forage	HAY
HAY948	Forage	HAY
HAY75	Forage	HAY
HAY78	Forage	HAY
HAY983	Forage	HAY
HAY105	Forage	HAY
HAY270	Forage	HAY
HAY705	Forage	HAY
HAY975	Forage	HAY
HAY211	Forage	HAY
HAY1056	Forage	HAY
HAY142	Forage	HAY
HAY318	Forage	HAY
HAY712	Forage	HAY
HAY1186	Forage	HAY
HAY173	Forage	HAY
HAY995	Forage	HAY
HAY1078	Forage	HAY
HAY823	Forage	HAY
HAY58	Forage	HAY
HAY649	Forage	HAY
HAY815	Forage	HAY
HAY301	Forage	HAY
HAY579	Forage	HAY
HAY179	Forage	HAY
HAY864	Forage	HAY
HAY1000	Forage	HAY
HAY819	Forage	HAY
HAY1054	Forage	HAY
HAY778	Forage	HAY
HAY1207	Forage	HAY
HAY600	Forage	HAY
HAY1152	Forage	HAY
HAY894	Forage	HAY
HAY934	Forage	HAY
HAY684	Forage	HAY
HAY358	Forage	HAY
HAY950	Forage	HAY
HAY958	Forage	HAY
HAY1043	Forage	HAY
HAY1189	Forage	HAY
HAY577	Forage	HAY
HAY897	Forage	HAY
HAY494	Forage	HAY
HAY981	Forage	HAY
HAY814	Forage	HAY
HAY63	Forage	HAY
HAY910	Forage	HAY
HAY369	Forage	HAY
HAY112	Forage	HAY
HAY184	Forage	HAY
HAY217	Forage	HAY
HAY714	Forage	HAY
HAY746	Forage	HAY
HAY724	Forage	HAY
HAY250	Forage	HAY
HAY106	Forage	HAY
HAY837	Forage	HAY
HAY760	Forage	HAY
HAY321	Forage	HAY
HAY24	Forage	HAY
HAY1053	Forage	HAY
HAY313	Forage	HAY
HAY872	Forage	HAY
HAY715	Forage	HAY
HAY162	Forage	HAY
HAY1055	Forage	HAY
HAY711	Forage	HAY
HAY920	Forage	HAY
HAY1170	Forage	HAY
HAY511	Forage	HAY
HAY197	Forage	HAY
HAY9	Forage	HAY
HAY234	Forage	HAY
HAY874	Forage	HAY
HAY18	Forage	HAY
HAY753	Forage	HAY
HAY870	Forage	HAY
HAY756	Forage	HAY
HAY985	Forage	HAY
HAY972	Forage	HAY
HAY994	Forage	HAY
HAY4	Forage	HAY
HAY108	Forage	HAY
HAY55	Forage	HAY
HAY1262	Forage	HAY
HAY1214	Forage	HAY
HAY761	Forage	HAY
HAY148	Forage	HAY
HAY900	Forage	HAY
HAY555	Forage	HAY
HAY825	Forage	HAY
HAY266	Forage	HAY
HAY762	Forage	HAY
HAY771	Forage	HAY
HAY19	Forage	HAY
HAY77	Forage	HAY
HAY728	Forage	HAY
HAY1187	Forage	HAY
HAY560	Forage	HAY
HAY1006	Forage	HAY
HAY884	Forage	HAY
HAY731	Forage	HAY
HAY871	Forage	HAY
HAY1219	Forage	HAY
HAY246	Forage	HAY
HAY27	Forage	HAY
HAY267	Forage	HAY
HAY955	Forage	HAY
HAY57	Forage	HAY
HAY742	Forage	HAY
HAY1011	Forage	HAY
HAY744	Forage	HAY
HAY991	Forage	HAY
HAY239	Forage	HAY
HAY1097	Forage	HAY
HAY931	Forage	HAY
HAY807	Forage	HAY
HAY359	Forage	HAY
HAY495	Forage	HAY
HAY633	Forage	HAY
HAY827	Forage	HAY
HAY1048	Forage	HAY
HAY916	Forage	HAY
HAY253	Forage	HAY
HAY792	Forage	HAY
HAY279	Forage	HAY
HAY929	Forage	HAY
HAY33	Forage	HAY
HAY1175	Forage	HAY
HAY943	Forage	HAY
HAY888	Forage	HAY
HAY1009	Forage	HAY
HAY809	Forage	HAY
HAY194	Forage	HAY
HAY130	Forage	HAY
HAY390	Forage	HAY
HAY699	Forage	HAY
HAY737	Forage	HAY
HAY204	Forage	HAY
HAY37	Forage	HAY
HAY25	Forage	HAY
HAY553	Forage	HAY
HAY741	Forage	HAY
HAY54	Forage	HAY
HAY212	Forage	HAY
HAY316	Forage	HAY
HAY946	Forage	HAY
HAY1037	Forage	HAY
HAY319	Forage	HAY
HAY1212	Forage	HAY
HAY947	Forage	HAY
HAY278	Forage	HAY
HAY1090	Forage	HAY
HAY909	Forage	HAY
HAY799	Forage	HAY
HAY745	Forage	HAY
HAY743	Forage	HAY
HAY21	Forage	HAY
HAY22	Forage	HAY
HAY322	Forage	HAY
HAY641	Forage	HAY
HAY887	Forage	HAY
HAY465	Forage	HAY
HAY50	Forage	HAY
HAY883	Forage	HAY
HAY821	Forage	HAY
HAY845	Forage	HAY
HAY526	Forage	HAY
HAY1178	Forage	HAY
HAY956	Forage	HAY
HAY240	Forage	HAY
HAY1171	Forage	HAY
HAY368	Forage	HAY
HAY932	Forage	HAY
SGS253	Forage	SGS
SGS114	Forage	SGS
SGS72	Forage	SGS
SGS185	Forage	SGS
SGS70	Forage	SGS
SGS244	Forage	SGS
SGS76	Forage	SGS
SGS26	Forage	SGS
SGS256	Forage	SGS
SGS60	Forage	SGS
SGS135	Forage	SGS
SGS4	Forage	SGS
SGS173	Forage	SGS
SGS178	Forage	SGS
SGS113	Forage	SGS
SGS73	Forage	SGS
SGS239	Forage	SGS
SGS145	Forage	SGS
SGS207	Forage	SGS
SGS291	Forage	SGS
SGS248	Forage	SGS
SGS286	Forage	SGS
SGS82	Forage	SGS
SGS65	Forage	SGS
SGS257	Forage	SGS
SGS100	Forage	SGS
SGS126	Forage	SGS
SGS80	Forage	SGS
SGS183	Forage	SGS
SGS194	Forage	SGS
SGS63	Forage	SGS
SGS176	Forage	SGS
SGS144	Forage	SGS
SGS201	Forage	SGS
SGS234	Forage	SGS
SGS242	Forage	SGS
SGS57	Forage	SGS
SGS250	Forage	SGS
SGS203	Forage	SGS
SGS23	Forage	SGS
SGS117	Forage	SGS
SGS245	Forage	SGS
SGS174	Forage	SGS
SGS27	Forage	SGS
SGS36	Forage	SGS
SGS193	Forage	SGS
SGS260	Forage	SGS
SGS238	Forage	SGS
SGS232	Forage	SGS
SGS226	Forage	SGS
SGS2	Forage	SGS
SGS48	Forage	SGS
SGS184	Forage	SGS
SGS271	Forage	SGS
SGS49	Forage	SGS
SGS287	Forage	SGS
SGS110	Forage	SGS
SGS218	Forage	SGS
SGS209	Forage	SGS
SGS83	Forage	SGS
SGS146	Forage	SGS
SGS246	Forage	SGS
SGS273	Forage	SGS
SGS284	Forage	SGS
SGS121	Forage	SGS
SGS15	Forage	SGS
SGS59	Forage	SGS
SGS222	Forage	SGS
SGS251	Forage	SGS
SGS35	Forage	SGS
SGS71	Forage	SGS
SGS252	Forage	SGS
SGS86	Forage	SGS
SGS32	Forage	SGS
SGS227	Forage	SGS
SGS236	Forage	SGS
SGS188	Forage	SGS
SGS120	Forage	SGS
SGS25	Forage	SGS
SGS165	Forage	SGS
SGS112	Forage	SGS
SGS276	Forage	SGS
SGS31	Forage	SGS
SGS134	Forage	SGS
SGS292	Forage	SGS
SGS190	Forage	SGS
SGS282	Forage	SGS
SGS241	Forage	SGS
SGS6	Forage	SGS
SGS223	Forage	SGS
SGS90	Forage	SGS
SGS229	Forage	SGS
SGS105	Forage	SGS
SGS212	Forage	SGS
SGS199	Forage	SGS
SGS277	Forage	SGS
SGS206	Forage	SGS
SGS202	Forage	SGS
SGS54	Forage	SGS
SGS186	Forage	SGS
SGS197	Forage	SGS
SGS9	Forage	SGS
SGS22	Forage	SGS
SGS96	Forage	SGS
SGS158	Forage	SGS
SGS254	Forage	SGS
SGS50	Forage	SGS
SGS240	Forage	SGS
SGS141	Forage	SGS
SGS69	Forage	SGS
SGS247	Forage	SGS
SGS243	Forage	SGS
SGS130	Forage	SGS
SGS51	Forage	SGS
SGS187	Forage	SGS
SGS156	Forage	SGS
SGS85	Forage	SGS
SGS129	Forage	SGS
SGS13	Forage	SGS
SGS163	Forage	SGS
SGS255	Forage	SGS
SGS139	Forage	SGS
SGS154	Forage	SGS
SGS270	Forage	SGS
SGS272	Forage	SGS
SGS115	Forage	SGS
SGS12	Forage	SGS
SGS103	Forage	SGS
SGS84	Forage	SGS
SGS258	Forage	SGS
SGS171	Forage	SGS
SGS46	Forage	SGS
SGS53	Forage	SGS
SGS261	Forage	SGS
SGS278	Forage	SGS
SGS285	Forage	SGS
SGS164	Forage	SGS
SGS149	Forage	SGS
SGS68	Forage	SGS
SGS89	Forage	SGS
SGS169	Forage	SGS
SGS182	Forage	SGS
SGS281	Forage	SGS
SGS290	Forage	SGS
SGS30	Forage	SGS
SGS5	Forage	SGS
SGS266	Forage	SGS
SGS230	Forage	SGS
SGS175	Forage	SGS
SGS172	Forage	SGS
SGS191	Forage	SGS
SGS94	Forage	SGS
SGS142	Forage	SGS
SGS167	Forage	SGS
SGS40	Forage	SGS
SGS259	Forage	SGS
SGS296	Forage	SGS
SGS288	Forage	SGS
SGS123	Forage	SGS
SGS180	Forage	SGS
SGS78	Forage	SGS
SGS295	Forage	SGS
SGS265	Forage	SGS
SGS179	Forage	SGS
SGS151	Forage	SGS
SGS138	Forage	SGS
SGS104	Forage	SGS
SGS116	Forage	SGS
SGS18	Forage	SGS
SGS16	Forage	SGS
SGS214	Forage	SGS
SGS143	Forage	SGS
SGS20	Forage	SGS
SGS192	Forage	SGS
SGS108	Forage	SGS
SGS79	Forage	SGS
SGS283	Forage	SGS
SGS275	Forage	SGS
SGS195	Forage	SGS
SGS216	Forage	SGS
SGS102	Forage	SGS
SGS177	Forage	SGS
SGS34	Forage	SGS
SGS127	Forage	SGS
SGS280	Forage	SGS
SGS293	Forage	SGS
SGS109	Forage	SGS
SGS196	Forage	SGS
SGS7	Forage	SGS
SGS64	Forage	SGS
SGS66	Forage	SGS
SGS39	Forage	SGS
SGS38	Forage	SGS
SGS170	Forage	SGS
SGS262	Forage	SGS
SGS95	Forage	SGS
SGS166	Forage	SGS
SGS122	Forage	SGS
SGS274	Forage	SGS
SGS224	Forage	SGS
SGS219	Forage	SGS
SGS294	Forage	SGS
SGS159	Forage	SGS
SGS279	Forage	SGS
SGS249	Forage	SGS
SGS29	Forage	SGS
SGS148	Forage	SGS
SGS11	Forage	SGS
SGS233	Forage	SGS
SGS264	Forage	SGS
SGS107	Forage	SGS
SGS153	Forage	SGS
SGS157	Forage	SGS
SGS161	Forage	SGS
SGS269	Forage	SGS
SGS147	Forage	SGS
SGS200	Forage	SGS
SGS198	Forage	SGS
SGS128	Forage	SGS
SGS43	Forage	SGS
SGS55	Forage	SGS
SGS111	Forage	SGS
SGS181	Forage	SGS
SGS14	Forage	SGS
SGS125	Forage	SGS
SGS140	Forage	SGS
SGS155	Forage	SGS
SGS41	Forage	SGS
SGS92	Forage	SGS
SGS62	Forage	SGS
SGS136	Forage	SGS
SGS133	Forage	SGS
SGS132	Forage	SGS
SGS211	Forage	SGS
SGS150	Forage	SGS
SGS101	Forage	SGS
SGS205	Forage	SGS
SGS37	Forage	SGS
SGS124	Forage	SGS
SGS8	Forage	SGS
SGS235	Forage	SGS
SGS131	Forage	SGS
SGS24	Forage	SGS
SGS221	Forage	SGS
SGS119	Forage	SGS
SGS106	Forage	SGS
SGS77	Forage	SGS
SGS268	Forage	SGS
TMR291	Forage	TMR
TMR45	Forage	TMR
TMR186	Forage	TMR
TMR153	Forage	TMR
TMR262	Forage	TMR
TMR43	Forage	TMR
TMR175	Forage	TMR
TMR192	Forage	TMR
TMR223	Forage	TMR
TMR275	Forage	TMR
TMR237	Forage	TMR
TMR37	Forage	TMR
TMR96	Forage	TMR
TMR108	Forage	TMR
TMR101	Forage	TMR
TMR290	Forage	TMR
TMR188	Forage	TMR
TMR172	Forage	TMR
TMR128	Forage	TMR
TMR266	Forage	TMR
TMR267	Forage	TMR
TMR166	Forage	TMR
TMR24	Forage	TMR
TMR31	Forage	TMR
TMR207	Forage	TMR
TMR44	Forage	TMR
TMR235	Forage	TMR
TMR162	Forage	TMR
TMR50	Forage	TMR
TMR284	Forage	TMR
TMR231	Forage	TMR
TMR205	Forage	TMR
TMR65	Forage	TMR
TMR104	Forage	TMR
TMR250	Forage	TMR
TMR183	Forage	TMR
TMR203	Forage	TMR
TMR185	Forage	TMR
TMR47	Forage	TMR
TMR222	Forage	TMR
TMR150	Forage	TMR
TMR103	Forage	TMR
TMR286	Forage	TMR
TMR75	Forage	TMR
TMR210	Forage	TMR
TMR12	Forage	TMR
TMR242	Forage	TMR
TMR34	Forage	TMR
TMR73	Forage	TMR
TMR221	Forage	TMR
TMR178	Forage	TMR
TMR230	Forage	TMR
TMR49	Forage	TMR
TMR234	Forage	TMR
TMR60	Forage	TMR
TMR83	Forage	TMR
TMR281	Forage	TMR
TMR82	Forage	TMR
TMR260	Forage	TMR
TMR204	Forage	TMR
TMR256	Forage	TMR
TMR142	Forage	TMR
TMR32	Forage	TMR
TMR112	Forage	TMR
TMR225	Forage	TMR
TMR131	Forage	TMR
TMR159	Forage	TMR
TMR105	Forage	TMR
TMR152	Forage	TMR
TMR41	Forage	TMR
TMR173	Forage	TMR
TMR211	Forage	TMR
TMR212	Forage	TMR
TMR33	Forage	TMR
TMR91	Forage	TMR
TMR202	Forage	TMR
TMR279	Forage	TMR
TMR27	Forage	TMR
TMR270	Forage	TMR
TMR57	Forage	TMR
TMR174	Forage	TMR
TMR249	Forage	TMR
TMR38	Forage	TMR
TMR239	Forage	TMR
TMR220	Forage	TMR
TMR247	Forage	TMR
TMR39	Forage	TMR
TMR116	Forage	TMR
TMR189	Forage	TMR
TMR5	Forage	TMR
TMR261	Forage	TMR
TMR55	Forage	TMR
TMR8	Forage	TMR
TMR271	Forage	TMR
TMR11	Forage	TMR
TMR35	Forage	TMR
TMR169	Forage	TMR
TMR273	Forage	TMR
TMR138	Forage	TMR
TMR179	Forage	TMR
TMR113	Forage	TMR
TMR167	Forage	TMR
TMR102	Forage	TMR
TMR155	Forage	TMR
TMR233	Forage	TMR
TMR21	Forage	TMR
TMR171	Forage	TMR
TMR36	Forage	TMR
TMR4	Forage	TMR
TMR218	Forage	TMR
TMR263	Forage	TMR
TMR278	Forage	TMR
TMR232	Forage	TMR
TMR52	Forage	TMR
TMR79	Forage	TMR
TMR13	Forage	TMR
TMR85	Forage	TMR
TMR200	Forage	TMR
TMR227	Forage	TMR
TMR136	Forage	TMR
TMR97	Forage	TMR
TMR151	Forage	TMR
TMR144	Forage	TMR
TMR243	Forage	TMR
TMR288	Forage	TMR
TMR129	Forage	TMR
TMR125	Forage	TMR
TMR226	Forage	TMR
TMR14	Forage	TMR
TMR92	Forage	TMR
TMR177	Forage	TMR
TMR255	Forage	TMR
TMR213	Forage	TMR
TMR229	Forage	TMR
TMR251	Forage	TMR
TMR252	Forage	TMR
TMR146	Forage	TMR
TMR16	Forage	TMR
TMR7	Forage	TMR
TMR99	Forage	TMR
TMR132	Forage	TMR
TMR228	Forage	TMR
TMR114	Forage	TMR
TMR238	Forage	TMR
TMR133	Forage	TMR
TMR241	Forage	TMR
TMR170	Forage	TMR
TMR87	Forage	TMR
TMR121	Forage	TMR
TMR268	Forage	TMR
TMR1	Forage	TMR
TMR191	Forage	TMR
TMR124	Forage	TMR
TMR90	Forage	TMR
TMR110	Forage	TMR
TMR254	Forage	TMR
TMR209	Forage	TMR
TMR51	Forage	TMR
TMR54	Forage	TMR
TMR163	Forage	TMR
TMR245	Forage	TMR
TMR280	Forage	TMR
TMR135	Forage	TMR
TMR74	Forage	TMR
TMR10	Forage	TMR
TMR198	Forage	TMR
TMR78	Forage	TMR
TMR257	Forage	TMR
TMR287	Forage	TMR
TMR20	Forage	TMR
TMR154	Forage	TMR
TMR134	Forage	TMR
TMR201	Forage	TMR
TMR219	Forage	TMR
TMR156	Forage	TMR
TMR18	Forage	TMR
TMR6	Forage	TMR
TMR206	Forage	TMR
TMR118	Forage	TMR
TMR264	Forage	TMR
TMR259	Forage	TMR
TMR190	Forage	TMR
TMR9	Forage	TMR
TMR3	Forage	TMR
TMR84	Forage	TMR
TMR95	Forage	TMR
TMR109	Forage	TMR
TMR164	Forage	TMR
TMR140	Forage	TMR
TMR199	Forage	TMR
TMR137	Forage	TMR
TMR59	Forage	TMR
TMR240	Forage	TMR
TMR88	Forage	TMR
TMR265	Forage	TMR
TMR86	Forage	TMR
TMR208	Forage	TMR
TMR253	Forage	TMR
TMR126	Forage	TMR
TMR100	Forage	TMR
TMR193	Forage	TMR
TMR69	Forage	TMR
TMR28	Forage	TMR
TMR148	Forage	TMR
TMR15	Forage	TMR
TMR77	Forage	TMR
TMR157	Forage	TMR
TMR17	Forage	TMR
TMR23	Forage	TMR
TMR168	Forage	TMR
TMR106	Forage	TMR
TMR143	Forage	TMR
TMR80	Forage	TMR
TMR122	Forage	TMR
TMR68	Forage	TMR
TMR258	Forage	TMR
TMR141	Forage	TMR
TMR30	Forage	TMR
TMR71	Forage	TMR
TMR89	Forage	TMR
TMR123	Forage	TMR
TMR46	Forage	TMR
TMR187	Forage	TMR
TMR269	Forage	TMR
TMR195	Forage	TMR
TMR130	Forage	TMR
TMR216	Forage	TMR
TMR149	Forage	TMR
TMR119	Forage	TMR
TMR64	Forage	TMR
TMR53	Forage	TMR
TMR107	Forage	TMR
TMR19	Forage	TMR
TMR117	Forage	TMR
TMR139	Forage	TMR
TMR111	Forage	TMR
TMR244	Forage	TMR
TMR217	Forage	TMR
TMR161	Forage	TMR
TMR115	Forage	TMR
TMR93	Forage	TMR
TMR66	Forage	TMR
[truncated: 837 more rows]

## Sheet: ADF_holdout_test
SampleID	Type	Product
CSL4	Forage	CSL
CSL6	Forage	CSL
CSL9	Forage	CSL
CSL32	Forage	CSL
CSL33	Forage	CSL
CSL38	Forage	CSL
CSL41	Forage	CSL
CSL45	Forage	CSL
CSL55	Forage	CSL
CSL63	Forage	CSL
CSL70	Forage	CSL
CSL73	Forage	CSL
CSL78	Forage	CSL
CSL84	Forage	CSL
CSL142	Forage	CSL
CSL144	Forage	CSL
CSL152	Forage	CSL
CSL172	Forage	CSL
CSL192	Forage	CSL
CSL201	Forage	CSL
CSL219	Forage	CSL
CSL259	Forage	CSL
CSL260	Forage	CSL
CSL265	Forage	CSL
CSL296	Forage	CSL
CSL372	Forage	CSL
CSL378	Forage	CSL
CSL405	Forage	CSL
CSL407	Forage	CSL
CSL412	Forage	CSL
CSL424	Forage	CSL
CSL430	Forage	CSL
CSL431	Forage	CSL
CSL434	Forage	CSL
CSL440	Forage	CSL
CSL445	Forage	CSL
CSL452	Forage	CSL
CSL455	Forage	CSL
CSL457	Forage	CSL
CSL460	Forage	CSL
CSL462	Forage	CSL
CSL465	Forage	CSL
CSL466	Forage	CSL
CSL487	Forage	CSL
CSL488	Forage	CSL
CSL493	Forage	CSL
CSL498	Forage	CSL
HAY1	Forage	HAY
HAY2	Forage	HAY
HAY3	Forage	HAY
HAY12	Forage	HAY
HAY15	Forage	HAY
HAY17	Forage	HAY
HAY48	Forage	HAY
HAY56	Forage	HAY
HAY132	Forage	HAY
HAY186	Forage	HAY
HAY187	Forage	HAY
HAY214	Forage	HAY
HAY221	Forage	HAY
HAY224	Forage	HAY
HAY226	Forage	HAY
HAY263	Forage	HAY
HAY265	Forage	HAY
HAY272	Forage	HAY
HAY273	Forage	HAY
HAY277	Forage	HAY
HAY284	Forage	HAY
HAY298	Forage	HAY
HAY320	Forage	HAY
HAY324	Forage	HAY
HAY326	Forage	HAY
HAY352	Forage	HAY
HAY353	Forage	HAY
HAY370	Forage	HAY
HAY373	Forage	HAY
HAY384	Forage	HAY
HAY523	Forage	HAY
HAY530	Forage	HAY
HAY572	Forage	HAY
HAY586	Forage	HAY
HAY643	Forage	HAY
HAY694	Forage	HAY
HAY701	Forage	HAY
HAY707	Forage	HAY
HAY713	Forage	HAY
HAY719	Forage	HAY
HAY722	Forage	HAY
HAY725	Forage	HAY
HAY727	Forage	HAY
HAY729	Forage	HAY
HAY730	Forage	HAY
HAY738	Forage	HAY
HAY740	Forage	HAY
HAY747	Forage	HAY
HAY748	Forage	HAY
HAY749	Forage	HAY
HAY751	Forage	HAY
HAY754	Forage	HAY
HAY759	Forage	HAY
HAY765	Forage	HAY
HAY770	Forage	HAY
HAY772	Forage	HAY
HAY774	Forage	HAY
HAY775	Forage	HAY
HAY784	Forage	HAY
HAY788	Forage	HAY
HAY791	Forage	HAY
HAY793	Forage	HAY
HAY794	Forage	HAY
HAY795	Forage	HAY
HAY801	Forage	HAY
HAY802	Forage	HAY
HAY803	Forage	HAY
HAY816	Forage	HAY
HAY817	Forage	HAY
HAY820	Forage	HAY
HAY822	Forage	HAY
HAY824	Forage	HAY
HAY828	Forage	HAY
HAY839	Forage	HAY
HAY843	Forage	HAY
HAY847	Forage	HAY
HAY852	Forage	HAY
HAY856	Forage	HAY
HAY858	Forage	HAY
HAY861	Forage	HAY
HAY862	Forage	HAY
HAY863	Forage	HAY
HAY879	Forage	HAY
HAY881	Forage	HAY
HAY890	Forage	HAY
HAY901	Forage	HAY
HAY913	Forage	HAY
HAY918	Forage	HAY
HAY922	Forage	HAY
HAY933	Forage	HAY
HAY935	Forage	HAY
HAY942	Forage	HAY
HAY965	Forage	HAY
HAY966	Forage	HAY
HAY969	Forage	HAY
HAY978	Forage	HAY
HAY984	Forage	HAY
HAY986	Forage	HAY
HAY987	Forage	HAY
HAY992	Forage	HAY
HAY993	Forage	HAY
HAY996	Forage	HAY
HAY998	Forage	HAY
HAY1001	Forage	HAY
HAY1002	Forage	HAY
HAY1007	Forage	HAY
HAY1134	Forage	HAY
HAY1137	Forage	HAY
HAY1167	Forage	HAY
HAY1192	Forage	HAY
HAY1203	Forage	HAY
HAY1205	Forage	HAY
HAY1218	Forage	HAY
HAY1227	Forage	HAY
HAY1230	Forage	HAY
HAY1231	Forage	HAY
HAY1236	Forage	HAY
HAY1239	Forage	HAY
HAY1247	Forage	HAY
HAY1250	Forage	HAY
HAY1256	Forage	HAY
SGS1	Forage	SGS
SGS3	Forage	SGS
SGS10	Forage	SGS
SGS17	Forage	SGS
SGS21	Forage	SGS
SGS33	Forage	SGS
SGS42	Forage	SGS
SGS44	Forage	SGS
SGS45	Forage	SGS
SGS47	Forage	SGS
SGS52	Forage	SGS
SGS61	Forage	SGS
SGS74	Forage	SGS
SGS87	Forage	SGS
SGS98	Forage	SGS
SGS99	Forage	SGS
SGS137	Forage	SGS
SGS160	Forage	SGS
SGS162	Forage	SGS
SGS189	Forage	SGS
SGS213	Forage	SGS
SGS215	Forage	SGS
SGS217	Forage	SGS
SGS220	Forage	SGS
SGS231	Forage	SGS
SGS237	Forage	SGS
SGS267	Forage	SGS
SGS289	Forage	SGS
TMR2	Forage	TMR
TMR22	Forage	TMR
TMR26	Forage	TMR
TMR29	Forage	TMR
TMR40	Forage	TMR
TMR48	Forage	TMR
TMR56	Forage	TMR
TMR58	Forage	TMR
TMR61	Forage	TMR
TMR63	Forage	TMR
TMR70	Forage	TMR
TMR72	Forage	TMR
TMR76	Forage	TMR
TMR81	Forage	TMR
TMR98	Forage	TMR
TMR120	Forage	TMR
TMR127	Forage	TMR
TMR160	Forage	TMR
TMR165	Forage	TMR
TMR176	Forage	TMR
TMR194	Forage	TMR
TMR214	Forage	TMR
TMR215	Forage	TMR
TMR224	Forage	TMR
TMR248	Forage	TMR
TMR276	Forage	TMR
TMR282	Forage	TMR
OAT8	Grain	Oat
OAT18	Grain	Oat
OAT28	Grain	Oat
OAT43	Grain	Oat
OAT44	Grain	Oat
OAT46	Grain	Oat
OAT47	Grain	Oat
OAT48	Grain	Oat
OAT52	Grain	Oat
OAT55	Grain	Oat
OAT64	Grain	Oat
OAT87	Grain	Oat
OAT90	Grain	Oat
OAT94	Grain	Oat
OAT139	Grain	Oat
OAT142	Grain	Oat
CGR86	Grain	Corn
CGR122	Grain	Corn
CGR129	Grain	Corn
CGR221	Grain	Corn
CGR246	Grain	Corn
CGR254	Grain	Corn
CGR264	Grain	Corn
CGR268	Grain	Corn
CGR271	Grain	Corn
CGR272	Grain	Corn
CGR276	Grain	Corn
CGR278	Grain	Corn
CGR283	Grain	Corn
CGR284	Grain	Corn
CGR307	Grain	Corn
CGR316	Grain	Corn
CGR322	Grain	Corn
CGR333	Grain	Corn
CGR380	Grain	Corn
CGR411	Grain	Corn
CGR414	Grain	Corn
CGR418	Grain	Corn
CGR426	Grain	Corn
CGR428	Grain	Corn
CGR430	Grain	Corn
CGR431	Grain	Corn
CGR433	Grain	Corn
RYE4	Grain	Corn
RYE7	Grain	Corn
RYE8	Grain	Corn
RYE9	Grain	Corn
RYE11	Grain	Corn
RYE14	Grain	Corn
RYE18	Grain	Corn
RYE23	Grain	Corn
RYE24	Grain	Corn
RYE25	Grain	Corn
RYE28	Grain	Corn
RYE33	Grain	Corn
RYE34	Grain	Corn
RYE35	Grain	Corn
RYE36	Grain	Corn
RYE42	Grain	Corn
RYE45	Grain	Corn
WHT74	Grain	Wheat
WHT78	Grain	Wheat
WHT82	Grain	Wheat
WHT86	Grain	Wheat
WHT90	Grain	Wheat
WHT94	Grain	Wheat
WHT98	Grain	Wheat
WHT102	Grain	Wheat
WHT106	Grain	Wheat
WHT110	Grain	Wheat
WHT114	Grain	Wheat
WHT118	Grain	Wheat
WHT122	Grain	Wheat
WHT126	Grain	Wheat
WHT129	Grain	Wheat
WHT133	Grain	Wheat
WHT137	Grain	Wheat
WHT145	Grain	Wheat
WHT149	Grain	Wheat
WHT153	Grain	Wheat
WHT157	Grain	Wheat
WHT161	Grain	Wheat
WHT165	Grain	Wheat
WHT169	Grain	Wheat
WHT173	Grain	Wheat
WHT177	Grain	Wheat
WHT181	Grain	Wheat
WHT185	Grain	Wheat
WHT189	Grain	Wheat
WHT193	Grain	Wheat
WHT200	Grain	Wheat
WHT204	Grain	Wheat

## Sheet: CP_training
SampleID	Type	Product
CSL285	Forage	CSL
CSL246	Forage	CSL
CSL48	Forage	CSL
CSL472	Forage	CSL
CSL247	Forage	CSL
CSL383	Forage	CSL
CSL108	Forage	CSL
CSL190	Forage	CSL
CSL499	Forage	CSL
CSL387	Forage	CSL
CSL98	Forage	CSL
CSL88	Forage	CSL
CSL439	Forage	CSL
CSL243	Forage	CSL
CSL154	Forage	CSL
CSL143	Forage	CSL
CSL184	Forage	CSL
CSL394	Forage	CSL
CSL187	Forage	CSL
CSL220	Forage	CSL
CSL17	Forage	CSL
CSL153	Forage	CSL
CSL427	Forage	CSL
CSL157	Forage	CSL
CSL371	Forage	CSL
CSL140	Forage	CSL
CSL218	Forage	CSL
CSL239	Forage	CSL
CSL241	Forage	CSL
CSL264	Forage	CSL
CSL198	Forage	CSL
CSL441	Forage	CSL
CSL52	Forage	CSL
CSL197	Forage	CSL
CSL359	Forage	CSL
CSL302	Forage	CSL
CSL244	Forage	CSL
CSL109	Forage	CSL
CSL208	Forage	CSL
CSL295	Forage	CSL
CSL469	Forage	CSL
CSL189	Forage	CSL
CSL292	Forage	CSL
CSL47	Forage	CSL
CSL235	Forage	CSL
CSL344	Forage	CSL
CSL60	Forage	CSL
CSL271	Forage	CSL
CSL348	Forage	CSL
CSL166	Forage	CSL
CSL34	Forage	CSL
CSL356	Forage	CSL
CSL228	Forage	CSL
CSL173	Forage	CSL
CSL130	Forage	CSL
CSL343	Forage	CSL
CSL223	Forage	CSL
CSL164	Forage	CSL
CSL418	Forage	CSL
CSL294	Forage	CSL
CSL145	Forage	CSL
CSL327	Forage	CSL
CSL58	Forage	CSL
CSL311	Forage	CSL
CSL150	Forage	CSL
CSL375	Forage	CSL
CSL332	Forage	CSL
CSL351	Forage	CSL
CSL314	Forage	CSL
CSL253	Forage	CSL
CSL249	Forage	CSL
CSL2	Forage	CSL
CSL147	Forage	CSL
CSL77	Forage	CSL
CSL158	Forage	CSL
CSL13	Forage	CSL
CSL463	Forage	CSL
CSL258	Forage	CSL
CSL141	Forage	CSL
CSL195	Forage	CSL
CSL226	Forage	CSL
CSL202	Forage	CSL
CSL22	Forage	CSL
CSL216	Forage	CSL
CSL266	Forage	CSL
CSL283	Forage	CSL
CSL91	Forage	CSL
CSL176	Forage	CSL
CSL317	Forage	CSL
CSL261	Forage	CSL
CSL307	Forage	CSL
CSL363	Forage	CSL
CSL443	Forage	CSL
CSL225	Forage	CSL
CSL325	Forage	CSL
CSL309	Forage	CSL
CSL483	Forage	CSL
CSL205	Forage	CSL
CSL280	Forage	CSL
CSL12	Forage	CSL
CSL331	Forage	CSL
CSL237	Forage	CSL
CSL333	Forage	CSL
CSL214	Forage	CSL
CSL37	Forage	CSL
CSL421	Forage	CSL
CSL66	Forage	CSL
CSL69	Forage	CSL
CSL113	Forage	CSL
CSL210	Forage	CSL
CSL339	Forage	CSL
CSL97	Forage	CSL
CSL148	Forage	CSL
CSL200	Forage	CSL
CSL44	Forage	CSL
CSL402	Forage	CSL
CSL340	Forage	CSL
CSL470	Forage	CSL
CSL85	Forage	CSL
CSL313	Forage	CSL
CSL379	Forage	CSL
CSL461	Forage	CSL
CSL163	Forage	CSL
CSL479	Forage	CSL
CSL95	Forage	CSL
CSL494	Forage	CSL
CSL300	Forage	CSL
CSL90	Forage	CSL
CSL86	Forage	CSL
CSL298	Forage	CSL
CSL227	Forage	CSL
CSL233	Forage	CSL
CSL159	Forage	CSL
CSL320	Forage	CSL
CSL304	Forage	CSL
CSL126	Forage	CSL
CSL217	Forage	CSL
CSL67	Forage	CSL
CSL381	Forage	CSL
CSL193	Forage	CSL
CSL366	Forage	CSL
CSL43	Forage	CSL
CSL386	Forage	CSL
CSL336	Forage	CSL
CSL212	Forage	CSL
CSL415	Forage	CSL
CSL181	Forage	CSL
CSL139	Forage	CSL
CSL413	Forage	CSL
CSL341	Forage	CSL
CSL254	Forage	CSL
CSL322	Forage	CSL
CSL213	Forage	CSL
CSL305	Forage	CSL
CSL425	Forage	CSL
CSL40	Forage	CSL
CSL36	Forage	CSL
CSL350	Forage	CSL
CSL361	Forage	CSL
CSL268	Forage	CSL
CSL50	Forage	CSL
CSL475	Forage	CSL
CSL203	Forage	CSL
CSL374	Forage	CSL
CSL390	Forage	CSL
CSL328	Forage	CSL
CSL319	Forage	CSL
CSL380	Forage	CSL
CSL102	Forage	CSL
CSL291	Forage	CSL
CSL456	Forage	CSL
CSL376	Forage	CSL
CSL453	Forage	CSL
CSL491	Forage	CSL
CSL234	Forage	CSL
CSL169	Forage	CSL
CSL267	Forage	CSL
CSL80	Forage	CSL
CSL229	Forage	CSL
CSL473	Forage	CSL
CSL297	Forage	CSL
CSL369	Forage	CSL
CSL251	Forage	CSL
CSL389	Forage	CSL
CSL174	Forage	CSL
CSL116	Forage	CSL
CSL35	Forage	CSL
CSL106	Forage	CSL
CSL481	Forage	CSL
CSL160	Forage	CSL
CSL308	Forage	CSL
CSL410	Forage	CSL
CSL1	Forage	CSL
CSL245	Forage	CSL
CSL278	Forage	CSL
CSL315	Forage	CSL
CSL373	Forage	CSL
CSL459	Forage	CSL
CSL240	Forage	CSL
CSL117	Forage	CSL
CSL355	Forage	CSL
CSL215	Forage	CSL
CSL115	Forage	CSL
CSL275	Forage	CSL
CSL236	Forage	CSL
CSL354	Forage	CSL
CSL485	Forage	CSL
CSL151	Forage	CSL
CSL56	Forage	CSL
CSL127	Forage	CSL
CSL118	Forage	CSL
CSL167	Forage	CSL
CSL14	Forage	CSL
CSL191	Forage	CSL
CSL135	Forage	CSL
CSL324	Forage	CSL
CSL335	Forage	CSL
CSL422	Forage	CSL
CSL286	Forage	CSL
CSL107	Forage	CSL
CSL404	Forage	CSL
CSL377	Forage	CSL
CSL423	Forage	CSL
CSL290	Forage	CSL
CSL89	Forage	CSL
CSL263	Forage	CSL
CSL289	Forage	CSL
CSL392	Forage	CSL
CSL168	Forage	CSL
CSL128	Forage	CSL
CSL393	Forage	CSL
CSL30	Forage	CSL
CSL474	Forage	CSL
CSL96	Forage	CSL
CSL179	Forage	CSL
CSL287	Forage	CSL
CSL347	Forage	CSL
CSL103	Forage	CSL
CSL360	Forage	CSL
CSL129	Forage	CSL
CSL68	Forage	CSL
CSL397	Forage	CSL
CSL24	Forage	CSL
CSL293	Forage	CSL
CSL321	Forage	CSL
CSL211	Forage	CSL
CSL281	Forage	CSL
CSL123	Forage	CSL
CSL250	Forage	CSL
CSL31	Forage	CSL
CSL138	Forage	CSL
CSL301	Forage	CSL
CSL133	Forage	CSL
CSL274	Forage	CSL
CSL21	Forage	CSL
CSL112	Forage	CSL
CSL238	Forage	CSL
CSL400	Forage	CSL
CSL39	Forage	CSL
CSL478	Forage	CSL
CSL444	Forage	CSL
CSL477	Forage	CSL
CSL299	Forage	CSL
CSL93	Forage	CSL
CSL492	Forage	CSL
CSL180	Forage	CSL
CSL232	Forage	CSL
CSL156	Forage	CSL
CSL353	Forage	CSL
CSL18	Forage	CSL
CSL414	Forage	CSL
CSL87	Forage	CSL
CSL467	Forage	CSL
CSL119	Forage	CSL
CSL352	Forage	CSL
CSL370	Forage	CSL
CSL449	Forage	CSL
CSL94	Forage	CSL
CSL257	Forage	CSL
CSL403	Forage	CSL
CSL79	Forage	CSL
CSL419	Forage	CSL
CSL256	Forage	CSL
CSL406	Forage	CSL
CSL92	Forage	CSL
CSL284	Forage	CSL
CSL358	Forage	CSL
CSL330	Forage	CSL
CSL122	Forage	CSL
CSL72	Forage	CSL
CSL59	Forage	CSL
CSL316	Forage	CSL
CSL438	Forage	CSL
CSL20	Forage	CSL
CSL28	Forage	CSL
CSL209	Forage	CSL
CSL273	Forage	CSL
CSL177	Forage	CSL
CSL121	Forage	CSL
CSL411	Forage	CSL
CSL3	Forage	CSL
CSL334	Forage	CSL
CSL19	Forage	CSL
CSL446	Forage	CSL
CSL64	Forage	CSL
CSL270	Forage	CSL
CSL178	Forage	CSL
CSL276	Forage	CSL
CSL269	Forage	CSL
CSL188	Forage	CSL
CSL182	Forage	CSL
CSL399	Forage	CSL
CSL489	Forage	CSL
CSL155	Forage	CSL
CSL252	Forage	CSL
CSL26	Forage	CSL
CSL16	Forage	CSL
CSL131	Forage	CSL
CSL104	Forage	CSL
CSL382	Forage	CSL
CSL222	Forage	CSL
CSL25	Forage	CSL
CSL76	Forage	CSL
CSL162	Forage	CSL
CSL368	Forage	CSL
CSL495	Forage	CSL
CSL312	Forage	CSL
CSL10	Forage	CSL
CSL349	Forage	CSL
CSL199	Forage	CSL
CSL11	Forage	CSL
CSL53	Forage	CSL
CSL395	Forage	CSL
CSL468	Forage	CSL
CSL435	Forage	CSL
CSL132	Forage	CSL
CSL323	Forage	CSL
CSL497	Forage	CSL
CSL75	Forage	CSL
CSL46	Forage	CSL
CSL101	Forage	CSL
CSL42	Forage	CSL
CSL464	Forage	CSL
CSL345	Forage	CSL
CSL51	Forage	CSL
CSL384	Forage	CSL
CSL206	Forage	CSL
CSL482	Forage	CSL
CSL306	Forage	CSL
CSL8	Forage	CSL
CSL346	Forage	CSL
CSL5	Forage	CSL
CSL480	Forage	CSL
CSL401	Forage	CSL
CSL409	Forage	CSL
CSL7	Forage	CSL
CSL27	Forage	CSL
CSL428	Forage	CSL
CSL365	Forage	CSL
CSL310	Forage	CSL
CSL204	Forage	CSL
CSL500	Forage	CSL
CSL183	Forage	CSL
CSL149	Forage	CSL
CSL74	Forage	CSL
CSL54	Forage	CSL
CSL486	Forage	CSL
CSL471	Forage	CSL
CSL194	Forage	CSL
CSL396	Forage	CSL
CSL185	Forage	CSL
CSL426	Forage	CSL
CSL81	Forage	CSL
CSL221	Forage	CSL
CSL186	Forage	CSL
CSL303	Forage	CSL
CSL136	Forage	CSL
CSL318	Forage	CSL
CSL458	Forage	CSL
CSL255	Forage	CSL
CSL277	Forage	CSL
CSL125	Forage	CSL
CSL417	Forage	CSL
CSL357	Forage	CSL
CSL496	Forage	CSL
CSL364	Forage	CSL
CSL391	Forage	CSL
CSL230	Forage	CSL
CSL29	Forage	CSL
CSL134	Forage	CSL
CSL450	Forage	CSL
CSL432	Forage	CSL
CSL124	Forage	CSL
CSL100	Forage	CSL
CSL408	Forage	CSL
CSL170	Forage	CSL
CSL342	Forage	CSL
CSL454	Forage	CSL
CSL207	Forage	CSL
CSL61	Forage	CSL
CSL161	Forage	CSL
CSL476	Forage	CSL
CSL62	Forage	CSL
CSL57	Forage	CSL
CSL448	Forage	CSL
CSL15	Forage	CSL
CSL282	Forage	CSL
CSL442	Forage	CSL
CSL71	Forage	CSL
CSL429	Forage	CSL
CSL146	Forage	CSL
CSL137	Forage	CSL
CSL83	Forage	CSL
CSL398	Forage	CSL
CSL420	Forage	CSL
CSL433	Forage	CSL
CSL436	Forage	CSL
CSL490	Forage	CSL
CSL451	Forage	CSL
CSL484	Forage	CSL
CSL416	Forage	CSL
CSL262	Forage	CSL
CSL165	Forage	CSL
CSL447	Forage	CSL
HAY1237	Forage	HAY
HAY153	Forage	HAY
HAY832	Forage	HAY
HAY535	Forage	HAY
HAY101	Forage	HAY
HAY518	Forage	HAY
HAY1271	Forage	HAY
HAY673	Forage	HAY
HAY428	Forage	HAY
HAY498	Forage	HAY
HAY545	Forage	HAY
HAY292	Forage	HAY
HAY138	Forage	HAY
HAY441	Forage	HAY
HAY422	Forage	HAY
HAY415	Forage	HAY
HAY452	Forage	HAY
HAY392	Forage	HAY
HAY280	Forage	HAY
HAY605	Forage	HAY
HAY678	Forage	HAY
HAY621	Forage	HAY
HAY734	Forage	HAY
HAY1145	Forage	HAY
HAY1012	Forage	HAY
HAY467	Forage	HAY
HAY154	Forage	HAY
HAY38	Forage	HAY
HAY660	Forage	HAY
HAY510	Forage	HAY
HAY195	Forage	HAY
HAY474	Forage	HAY
HAY86	Forage	HAY
HAY419	Forage	HAY
HAY46	Forage	HAY
HAY376	Forage	HAY
HAY424	Forage	HAY
HAY411	Forage	HAY
HAY381	Forage	HAY
HAY361	Forage	HAY
HAY427	Forage	HAY
HAY1077	Forage	HAY
HAY1122	Forage	HAY
HAY164	Forage	HAY
HAY1255	Forage	HAY
HAY911	Forage	HAY
HAY121	Forage	HAY
HAY1147	Forage	HAY
HAY135	Forage	HAY
HAY647	Forage	HAY
HAY1099	Forage	HAY
HAY462	Forage	HAY
HAY435	Forage	HAY
HAY1076	Forage	HAY
HAY1103	Forage	HAY
HAY661	Forage	HAY
HAY614	Forage	HAY
HAY612	Forage	HAY
HAY1028	Forage	HAY
HAY1120	Forage	HAY
HAY379	Forage	HAY
HAY556	Forage	HAY
HAY382	Forage	HAY
HAY512	Forage	HAY
HAY1149	Forage	HAY
HAY1082	Forage	HAY
HAY554	Forage	HAY
HAY1042	Forage	HAY
HAY831	Forage	HAY
HAY639	Forage	HAY
HAY288	Forage	HAY
HAY107	Forage	HAY
HAY1098	Forage	HAY
HAY1091	Forage	HAY
HAY487	Forage	HAY
HAY599	Forage	HAY
HAY347	Forage	HAY
HAY304	Forage	HAY
HAY335	Forage	HAY
HAY87	Forage	HAY
HAY5	Forage	HAY
HAY534	Forage	HAY
HAY1174	Forage	HAY
HAY463	Forage	HAY
HAY1121	Forage	HAY
HAY356	Forage	HAY
HAY161	Forage	HAY
HAY575	Forage	HAY
HAY640	Forage	HAY
HAY344	Forage	HAY
HAY549	Forage	HAY
HAY1220	Forage	HAY
HAY146	Forage	HAY
HAY653	Forage	HAY
HAY1251	Forage	HAY
HAY626	Forage	HAY
HAY1095	Forage	HAY
HAY557	Forage	HAY
HAY468	Forage	HAY
HAY446	Forage	HAY
HAY1114	Forage	HAY
HAY416	Forage	HAY
HAY1096	Forage	HAY
HAY383	Forage	HAY
HAY282	Forage	HAY
HAY305	Forage	HAY
HAY928	Forage	HAY
HAY151	Forage	HAY
HAY1069	Forage	HAY
HAY294	Forage	HAY
HAY455	Forage	HAY
HAY76	Forage	HAY
HAY180	Forage	HAY
HAY637	Forage	HAY
HAY261	Forage	HAY
HAY1093	Forage	HAY
HAY732	Forage	HAY
HAY327	Forage	HAY
HAY351	Forage	HAY
HAY255	Forage	HAY
HAY1154	Forage	HAY
HAY16	Forage	HAY
HAY175	Forage	HAY
HAY563	Forage	HAY
HAY367	Forage	HAY
HAY141	Forage	HAY
HAY472	Forage	HAY
HAY1094	Forage	HAY
HAY688	Forage	HAY
HAY1063	Forage	HAY
HAY300	Forage	HAY
HAY664	Forage	HAY
HAY826	Forage	HAY
HAY667	Forage	HAY
HAY202	Forage	HAY
HAY374	Forage	HAY
HAY1087	Forage	HAY
HAY595	Forage	HAY
HAY1117	Forage	HAY
HAY123	Forage	HAY
HAY96	Forage	HAY
HAY84	Forage	HAY
HAY542	Forage	HAY
HAY973	Forage	HAY
HAY630	Forage	HAY
HAY650	Forage	HAY
HAY1031	Forage	HAY
HAY672	Forage	HAY
HAY613	Forage	HAY
HAY654	Forage	HAY
HAY309	Forage	HAY
HAY145	Forage	HAY
HAY1070	Forage	HAY
HAY245	Forage	HAY
HAY1148	Forage	HAY
HAY1141	Forage	HAY
HAY1111	Forage	HAY
HAY398	Forage	HAY
HAY95	Forage	HAY
HAY717	Forage	HAY
HAY516	Forage	HAY
HAY514	Forage	HAY
HAY1183	Forage	HAY
HAY693	Forage	HAY
HAY682	Forage	HAY
HAY342	Forage	HAY
HAY177	Forage	HAY
HAY1045	Forage	HAY
HAY339	Forage	HAY
HAY629	Forage	HAY
HAY644	Forage	HAY
HAY36	Forage	HAY
HAY102	Forage	HAY
HAY386	Forage	HAY
HAY499	Forage	HAY
HAY1039	Forage	HAY
HAY287	Forage	HAY
HAY404	Forage	HAY
HAY1123	Forage	HAY
HAY1128	Forage	HAY
HAY1106	Forage	HAY
HAY1050	Forage	HAY
HAY363	Forage	HAY
HAY391	Forage	HAY
HAY520	Forage	HAY
HAY504	Forage	HAY
HAY924	Forage	HAY
HAY418	Forage	HAY
HAY1268	Forage	HAY
HAY332	Forage	HAY
HAY622	Forage	HAY
HAY885	Forage	HAY
HAY182	Forage	HAY
HAY410	Forage	HAY
HAY125	Forage	HAY
HAY1244	Forage	HAY
HAY275	Forage	HAY
HAY453	Forage	HAY
HAY231	Forage	HAY
HAY674	Forage	HAY
HAY531	Forage	HAY
HAY469	Forage	HAY
HAY697	Forage	HAY
HAY939	Forage	HAY
HAY567	Forage	HAY
HAY692	Forage	HAY
HAY716	Forage	HAY
HAY1126	Forage	HAY
HAY544	Forage	HAY
HAY859	Forage	HAY
HAY1047	Forage	HAY
HAY1197	Forage	HAY
HAY296	Forage	HAY
HAY52	Forage	HAY
HAY1052	Forage	HAY
HAY166	Forage	HAY
HAY291	Forage	HAY
HAY479	Forage	HAY
HAY670	Forage	HAY
HAY218	Forage	HAY
HAY702	Forage	HAY
HAY1079	Forage	HAY
HAY1132	Forage	HAY
HAY490	Forage	HAY
HAY603	Forage	HAY
HAY906	Forage	HAY
HAY485	Forage	HAY
HAY471	Forage	HAY
HAY68	Forage	HAY
HAY618	Forage	HAY
HAY388	Forage	HAY
HAY425	Forage	HAY
HAY1060	Forage	HAY
HAY83	Forage	HAY
HAY399	Forage	HAY
HAY889	Forage	HAY
HAY6	Forage	HAY
HAY582	Forage	HAY
HAY89	Forage	HAY
HAY489	Forage	HAY
HAY611	Forage	HAY
HAY289	Forage	HAY
HAY155	Forage	HAY
HAY1100	Forage	HAY
HAY7	Forage	HAY
HAY1254	Forage	HAY
HAY1253	Forage	HAY
HAY168	Forage	HAY
HAY668	Forage	HAY
HAY456	Forage	HAY
HAY365	Forage	HAY
HAY237	Forage	HAY
HAY539	Forage	HAY
HAY1068	Forage	HAY
HAY331	Forage	HAY
HAY868	Forage	HAY
HAY118	Forage	HAY
HAY869	Forage	HAY
HAY454	Forage	HAY
HAY865	Forage	HAY
HAY541	Forage	HAY
HAY1259	Forage	HAY
HAY662	Forage	HAY
HAY88	Forage	HAY
HAY1159	Forage	HAY
HAY113	Forage	HAY
HAY407	Forage	HAY
HAY590	Forage	HAY
HAY1025	Forage	HAY
HAY115	Forage	HAY
HAY464	Forage	HAY
HAY34	Forage	HAY
HAY403	Forage	HAY
HAY961	Forage	HAY
HAY785	Forage	HAY
HAY350	Forage	HAY
HAY1075	Forage	HAY
HAY400	Forage	HAY
HAY366	Forage	HAY
HAY1125	Forage	HAY
HAY137	Forage	HAY
HAY302	Forage	HAY
HAY899	Forage	HAY
HAY849	Forage	HAY
HAY635	Forage	HAY
HAY341	Forage	HAY
HAY1119	Forage	HAY
HAY215	Forage	HAY
HAY1267	Forage	HAY
HAY679	Forage	HAY
HAY620	Forage	HAY
HAY133	Forage	HAY
HAY1104	Forage	HAY
HAY1243	Forage	HAY
HAY893	Forage	HAY
HAY1115	Forage	HAY
HAY285	Forage	HAY
HAY443	Forage	HAY
HAY1059	Forage	HAY
HAY311	Forage	HAY
HAY686	Forage	HAY
HAY317	Forage	HAY
HAY1150	Forage	HAY
HAY565	Forage	HAY
HAY378	Forage	HAY
HAY131	Forage	HAY
HAY940	Forage	HAY
HAY558	Forage	HAY
HAY1036	Forage	HAY
HAY1258	Forage	HAY
HAY1216	Forage	HAY
HAY509	Forage	HAY
HAY397	Forage	HAY
HAY777	Forage	HAY
HAY642	Forage	HAY
HAY1108	Forage	HAY
HAY242	Forage	HAY
HAY1217	Forage	HAY
HAY176	Forage	HAY
HAY192	Forage	HAY
HAY1266	Forage	HAY
HAY636	Forage	HAY
HAY521	Forage	HAY
HAY1102	Forage	HAY
HAY60	Forage	HAY
HAY655	Forage	HAY
HAY345	Forage	HAY
HAY143	Forage	HAY
HAY527	Forage	HAY
HAY49	Forage	HAY
HAY160	Forage	HAY
HAY170	Forage	HAY
HAY243	Forage	HAY
HAY1223	Forage	HAY
HAY830	Forage	HAY
HAY763	Forage	HAY
HAY274	Forage	HAY
HAY488	Forage	HAY
HAY834	Forage	HAY
HAY591	Forage	HAY
HAY157	Forage	HAY
HAY357	Forage	HAY
HAY1184	Forage	HAY
HAY47	Forage	HAY
HAY29	Forage	HAY
HAY30	Forage	HAY
HAY680	Forage	HAY
HAY477	Forage	HAY
HAY538	Forage	HAY
HAY1136	Forage	HAY
HAY92	Forage	HAY
HAY206	Forage	HAY
HAY1080	Forage	HAY
HAY1265	Forage	HAY
HAY93	Forage	HAY
HAY1021	Forage	HAY
HAY1146	Forage	HAY
HAY587	Forage	HAY
HAY1160	Forage	HAY
HAY769	Forage	HAY
HAY414	Forage	HAY
HAY343	Forage	HAY
HAY1116	Forage	HAY
HAY681	Forage	HAY
HAY482	Forage	HAY
HAY405	Forage	HAY
HAY1269	Forage	HAY
HAY1040	Forage	HAY
HAY191	Forage	HAY
HAY1065	Forage	HAY
HAY80	Forage	HAY
HAY704	Forage	HAY
HAY493	Forage	HAY
HAY502	Forage	HAY
HAY902	Forage	HAY
HAY1246	Forage	HAY
HAY252	Forage	HAY
HAY426	Forage	HAY
HAY623	Forage	HAY
HAY1228	Forage	HAY
HAY1032	Forage	HAY
HAY581	Forage	HAY
HAY1085	Forage	HAY
HAY508	Forage	HAY
HAY174	Forage	HAY
HAY295	Forage	HAY
HAY406	Forage	HAY
HAY519	Forage	HAY
HAY687	Forage	HAY
HAY82	Forage	HAY
HAY515	Forage	HAY
HAY1213	Forage	HAY
HAY271	Forage	HAY
HAY338	Forage	HAY
HAY140	Forage	HAY
HAY1064	Forage	HAY
HAY800	Forage	HAY
HAY497	Forage	HAY
HAY158	Forage	HAY
HAY561	Forage	HAY
HAY810	Forage	HAY
HAY1062	Forage	HAY
HAY1014	Forage	HAY
HAY395	Forage	HAY
HAY413	Forage	HAY
HAY570	Forage	HAY
HAY736	Forage	HAY
HAY675	Forage	HAY
HAY348	Forage	HAY
HAY1110	Forage	HAY
HAY484	Forage	HAY
HAY960	Forage	HAY
HAY1210	Forage	HAY
HAY432	Forage	HAY
HAY1023	Forage	HAY
HAY1177	Forage	HAY
HAY100	Forage	HAY
HAY1107	Forage	HAY
HAY1257	Forage	HAY
HAY768	Forage	HAY
HAY923	Forage	HAY
HAY97	Forage	HAY
HAY895	Forage	HAY
HAY122	Forage	HAY
HAY447	Forage	HAY
HAY207	Forage	HAY
HAY1041	Forage	HAY
HAY349	Forage	HAY
HAY1105	Forage	HAY
HAY71	Forage	HAY
HAY235	Forage	HAY
HAY66	Forage	HAY
HAY377	Forage	HAY
HAY65	Forage	HAY
HAY1140	Forage	HAY
HAY1112	Forage	HAY
HAY1003	Forage	HAY
HAY1088	Forage	HAY
HAY1061	Forage	HAY
HAY1030	Forage	HAY
HAY254	Forage	HAY
HAY840	Forage	HAY
HAY658	Forage	HAY
HAY1161	Forage	HAY
HAY190	Forage	HAY
HAY232	Forage	HAY
HAY652	Forage	HAY
HAY312	Forage	HAY
HAY903	Forage	HAY
HAY442	Forage	HAY
HAY1158	Forage	HAY
HAY303	Forage	HAY
HAY1201	Forage	HAY
HAY72	Forage	HAY
HAY396	Forage	HAY
HAY116	Forage	HAY
HAY70	Forage	HAY
HAY1166	Forage	HAY
HAY74	Forage	HAY
HAY818	Forage	HAY
HAY907	Forage	HAY
HAY129	Forage	HAY
HAY500	Forage	HAY
HAY968	Forage	HAY
HAY779	Forage	HAY
HAY962	Forage	HAY
HAY23	Forage	HAY
HAY506	Forage	HAY
HAY171	Forage	HAY
HAY258	Forage	HAY
HAY233	Forage	HAY
HAY44	Forage	HAY
HAY362	Forage	HAY
HAY1092	Forage	HAY
HAY128	Forage	HAY
HAY703	Forage	HAY
HAY974	Forage	HAY
HAY631	Forage	HAY
HAY1188	Forage	HAY
HAY1133	Forage	HAY
HAY1073	Forage	HAY
HAY552	Forage	HAY
HAY434	Forage	HAY
HAY429	Forage	HAY
HAY1211	Forage	HAY
HAY517	Forage	HAY
HAY152	Forage	HAY
HAY574	Forage	HAY
HAY64	Forage	HAY
HAY860	Forage	HAY
HAY241	Forage	HAY
HAY1232	Forage	HAY
HAY564	Forage	HAY
HAY306	Forage	HAY
HAY876	Forage	HAY
HAY117	Forage	HAY
HAY1206	Forage	HAY
HAY124	Forage	HAY
HAY1209	Forage	HAY
HAY330	Forage	HAY
HAY657	Forage	HAY
HAY325	Forage	HAY
HAY1089	Forage	HAY
HAY877	Forage	HAY
HAY706	Forage	HAY
HAY609	Forage	HAY
HAY1248	Forage	HAY
HAY789	Forage	HAY
HAY134	Forage	HAY
HAY1020	Forage	HAY
HAY912	Forage	HAY
HAY120	Forage	HAY
HAY1046	Forage	HAY
HAY259	Forage	HAY
HAY608	Forage	HAY
HAY854	Forage	HAY
HAY606	Forage	HAY
HAY764	Forage	HAY
HAY752	Forage	HAY
HAY11	Forage	HAY
HAY1131	Forage	HAY
HAY328	Forage	HAY
HAY81	Forage	HAY
HAY632	Forage	HAY
HAY501	Forage	HAY
HAY798	Forage	HAY
HAY421	Forage	HAY
HAY199	Forage	HAY
HAY260	Forage	HAY
HAY1129	Forage	HAY
HAY1208	Forage	HAY
HAY43	Forage	HAY
HAY835	Forage	HAY
HAY417	Forage	HAY
HAY533	Forage	HAY
HAY111	Forage	HAY
HAY1164	Forage	HAY
HAY963	Forage	HAY
HAY1252	Forage	HAY
HAY938	Forage	HAY
HAY1172	Forage	HAY
HAY205	Forage	HAY
HAY850	Forage	HAY
HAY297	Forage	HAY
HAY436	Forage	HAY
HAY491	Forage	HAY
HAY159	Forage	HAY
HAY690	Forage	HAY
HAY648	Forage	HAY
HAY1081	Forage	HAY
HAY163	Forage	HAY
HAY69	Forage	HAY
HAY528	Forage	HAY
HAY593	Forage	HAY
HAY607	Forage	HAY
HAY196	Forage	HAY
HAY340	Forage	HAY
HAY299	Forage	HAY
HAY685	Forage	HAY
HAY936	Forage	HAY
HAY1084	Forage	HAY
HAY1016	Forage	HAY
HAY1010	Forage	HAY
HAY393	Forage	HAY
HAY797	Forage	HAY
HAY1204	Forage	HAY
HAY458	Forage	HAY
HAY470	Forage	HAY
HAY385	Forage	HAY
HAY423	Forage	HAY
HAY433	Forage	HAY
HAY1135	Forage	HAY
HAY689	Forage	HAY
HAY208	Forage	HAY
HAY1027	Forage	HAY
HAY451	Forage	HAY
HAY1155	Forage	HAY
HAY1142	Forage	HAY
HAY380	Forage	HAY
HAY804	Forage	HAY
HAY855	Forage	HAY
HAY51	Forage	HAY
HAY394	Forage	HAY
HAY1234	Forage	HAY
HAY73	Forage	HAY
HAY496	Forage	HAY
HAY1018	Forage	HAY
HAY1083	Forage	HAY
HAY420	Forage	HAY
HAY13	Forage	HAY
HAY440	Forage	HAY
HAY576	Forage	HAY
HAY755	Forage	HAY
HAY853	Forage	HAY
HAY780	Forage	HAY
HAY951	Forage	HAY
HAY964	Forage	HAY
HAY1241	Forage	HAY
HAY276	Forage	HAY
HAY269	Forage	HAY
HAY402	Forage	HAY
HAY103	Forage	HAY
HAY167	Forage	HAY
HAY1153	Forage	HAY
HAY1071	Forage	HAY
HAY460	Forage	HAY
HAY136	Forage	HAY
HAY548	Forage	HAY
HAY210	Forage	HAY
HAY31	Forage	HAY
HAY248	Forage	HAY
HAY1226	Forage	HAY
HAY1180	Forage	HAY
HAY665	Forage	HAY
HAY412	Forage	HAY
HAY766	Forage	HAY
HAY62	Forage	HAY
HAY989	Forage	HAY
HAY547	Forage	HAY
HAY1151	Forage	HAY
HAY262	Forage	HAY
HAY980	Forage	HAY
HAY346	Forage	HAY
HAY1181	Forage	HAY
HAY808	Forage	HAY
HAY35	Forage	HAY
HAY8	Forage	HAY
HAY1035	Forage	HAY
HAY726	Forage	HAY
HAY625	Forage	HAY
HAY1024	Forage	HAY
HAY165	Forage	HAY
HAY927	Forage	HAY
HAY739	Forage	HAY
HAY905	Forage	HAY
HAY150	Forage	HAY
HAY1022	Forage	HAY
HAY634	Forage	HAY
HAY786	Forage	HAY
HAY602	Forage	HAY
HAY698	Forage	HAY
HAY604	Forage	HAY
HAY1017	Forage	HAY
HAY1067	Forage	HAY
HAY882	Forage	HAY
HAY308	Forage	HAY
HAY492	Forage	HAY
HAY1086	Forage	HAY
HAY1033	Forage	HAY
HAY683	Forage	HAY
HAY617	Forage	HAY
HAY787	Forage	HAY
HAY375	Forage	HAY
HAY1264	Forage	HAY
HAY718	Forage	HAY
HAY336	Forage	HAY
HAY355	Forage	HAY
HAY829	Forage	HAY
HAY841	Forage	HAY
HAY1109	Forage	HAY
HAY671	Forage	HAY
HAY844	Forage	HAY
HAY919	Forage	HAY
HAY585	Forage	HAY
HAY806	Forage	HAY
HAY953	Forage	HAY
HAY783	Forage	HAY
HAY333	Forage	HAY
HAY431	Forage	HAY
HAY401	Forage	HAY
HAY1008	Forage	HAY
HAY615	Forage	HAY
HAY720	Forage	HAY
HAY53	Forage	HAY
HAY580	Forage	HAY
HAY573	Forage	HAY
HAY562	Forage	HAY
HAY251	Forage	HAY
HAY110	Forage	HAY
HAY1240	Forage	HAY
HAY109	Forage	HAY
HAY183	Forage	HAY
HAY227	Forage	HAY
HAY601	Forage	HAY
HAY1249	Forage	HAY
HAY178	Forage	HAY
HAY1163	Forage	HAY
HAY281	Forage	HAY
HAY513	Forage	HAY
HAY200	Forage	HAY
HAY773	Forage	HAY
HAY334	Forage	HAY
HAY917	Forage	HAY
HAY1124	Forage	HAY
HAY193	Forage	HAY
HAY94	Forage	HAY
HAY529	Forage	HAY
HAY104	Forage	HAY
HAY1072	Forage	HAY
HAY26	Forage	HAY
HAY1157	Forage	HAY
HAY624	Forage	HAY
HAY238	Forage	HAY
HAY1143	Forage	HAY
HAY476	Forage	HAY
HAY85	Forage	HAY
HAY959	Forage	HAY
HAY40	Forage	HAY
HAY286	Forage	HAY
HAY247	Forage	HAY
HAY39	Forage	HAY
HAY249	Forage	HAY
HAY930	Forage	HAY
HAY264	Forage	HAY
HAY949	Forage	HAY
HAY735	Forage	HAY
HAY589	Forage	HAY
HAY571	Forage	HAY
HAY540	Forage	HAY
HAY733	Forage	HAY
HAY1190	Forage	HAY
HAY1130	Forage	HAY
HAY1193	Forage	HAY
HAY568	Forage	HAY
HAY188	Forage	HAY
HAY559	Forage	HAY
HAY659	Forage	HAY
HAY651	Forage	HAY
HAY1222	Forage	HAY
HAY805	Forage	HAY
HAY28	Forage	HAY
HAY976	Forage	HAY
HAY1261	Forage	HAY
HAY79	Forage	HAY
HAY1051	Forage	HAY
HAY1029	Forage	HAY
HAY223	Forage	HAY
HAY866	Forage	HAY
HAY812	Forage	HAY
HAY645	Forage	HAY
HAY42	Forage	HAY
HAY1038	Forage	HAY
HAY127	Forage	HAY
HAY293	Forage	HAY
HAY323	Forage	HAY
HAY757	Forage	HAY
HAY842	Forage	HAY
HAY185	Forage	HAY
HAY997	Forage	HAY
HAY988	Forage	HAY
HAY1044	Forage	HAY
HAY781	Forage	HAY
HAY387	Forage	HAY
HAY236	Forage	HAY
HAY848	Forage	HAY
HAY952	Forage	HAY
HAY1138	Forage	HAY
HAY977	Forage	HAY
HAY710	Forage	HAY
HAY646	Forage	HAY
HAY1194	Forage	HAY
HAY925	Forage	HAY
HAY945	Forage	HAY
HAY937	Forage	HAY
HAY1173	Forage	HAY
HAY588	Forage	HAY
HAY256	Forage	HAY
HAY219	Forage	HAY
HAY1169	Forage	HAY
HAY967	Forage	HAY
HAY598	Forage	HAY
HAY782	Forage	HAY
HAY578	Forage	HAY
HAY1113	Forage	HAY
HAY957	Forage	HAY
HAY1235	Forage	HAY
HAY32	Forage	HAY
HAY1066	Forage	HAY
HAY677	Forage	HAY
HAY941	Forage	HAY
HAY244	Forage	HAY
HAY99	Forage	HAY
HAY1195	Forage	HAY
HAY1015	Forage	HAY
HAY1185	Forage	HAY
HAY1013	Forage	HAY
HAY1224	Forage	HAY
HAY709	Forage	HAY
HAY569	Forage	HAY
HAY790	Forage	HAY
HAY628	Forage	HAY
HAY813	Forage	HAY
HAY216	Forage	HAY
HAY1221	Forage	HAY
HAY307	Forage	HAY
HAY1165	Forage	HAY
HAY1058	Forage	HAY
HAY1162	Forage	HAY
HAY904	Forage	HAY
HAY1199	Forage	HAY
HAY758	Forage	HAY
HAY1196	Forage	HAY
HAY921	Forage	HAY
HAY1101	Forage	HAY
HAY201	Forage	HAY
HAY45	Forage	HAY
HAY1049	Forage	HAY
HAY811	Forage	HAY
HAY1198	Forage	HAY
HAY898	Forage	HAY
HAY59	Forage	HAY
HAY364	Forage	HAY
HAY546	Forage	HAY
HAY1182	Forage	HAY
HAY144	Forage	HAY
HAY1074	Forage	HAY
HAY695	Forage	HAY
HAY767	Forage	HAY
HAY41	Forage	HAY
HAY172	Forage	HAY
HAY229	Forage	HAY
HAY796	Forage	HAY
HAY222	Forage	HAY
HAY592	Forage	HAY
HAY61	Forage	HAY
HAY98	Forage	HAY
HAY979	Forage	HAY
HAY566	Forage	HAY
HAY1179	Forage	HAY
HAY198	Forage	HAY
HAY1156	Forage	HAY
HAY354	Forage	HAY
HAY597	Forage	HAY
HAY584	Forage	HAY
HAY1026	Forage	HAY
HAY1144	Forage	HAY
HAY627	Forage	HAY
HAY750	Forage	HAY
HAY114	Forage	HAY
HAY1233	Forage	HAY
HAY926	Forage	HAY
HAY126	Forage	HAY
HAY875	Forage	HAY
HAY700	Forage	HAY
HAY851	Forage	HAY
HAY1139	Forage	HAY
HAY619	Forage	HAY
HAY532	Forage	HAY
HAY886	Forage	HAY
HAY1238	Forage	HAY
HAY867	Forage	HAY
HAY230	Forage	HAY
HAY954	Forage	HAY
HAY481	Forage	HAY
HAY708	Forage	HAY
HAY67	Forage	HAY
HAY314	Forage	HAY
HAY857	Forage	HAY
HAY982	Forage	HAY
HAY225	Forage	HAY
HAY878	Forage	HAY
HAY721	Forage	HAY
HAY90	Forage	HAY
HAY213	Forage	HAY
HAY990	Forage	HAY
HAY543	Forage	HAY
HAY360	Forage	HAY
HAY723	Forage	HAY
HAY833	Forage	HAY
HAY156	Forage	HAY
HAY1005	Forage	HAY
HAY149	Forage	HAY
HAY1260	Forage	HAY
HAY228	Forage	HAY
HAY915	Forage	HAY
HAY616	Forage	HAY
HAY891	Forage	HAY
HAY914	Forage	HAY
HAY656	Forage	HAY
HAY209	Forage	HAY
HAY448	Forage	HAY
HAY594	Forage	HAY
HAY944	Forage	HAY
HAY283	Forage	HAY
HAY971	Forage	HAY
HAY970	Forage	HAY
HAY1004	Forage	HAY
HAY1191	Forage	HAY
HAY1057	Forage	HAY
HAY189	Forage	HAY
HAY257	Forage	HAY
HAY776	Forage	HAY
HAY610	Forage	HAY
HAY220	Forage	HAY
HAY892	Forage	HAY
HAY91	Forage	HAY
HAY1168	Forage	HAY
HAY696	Forage	HAY
HAY583	Forage	HAY
HAY846	Forage	HAY
HAY638	Forage	HAY
HAY1202	Forage	HAY
HAY896	Forage	HAY
HAY203	Forage	HAY
HAY1034	Forage	HAY
HAY836	Forage	HAY
HAY908	Forage	HAY
HAY10	Forage	HAY
HAY20	Forage	HAY
HAY880	Forage	HAY
HAY14	Forage	HAY
HAY948	Forage	HAY
HAY75	Forage	HAY
HAY78	Forage	HAY
HAY983	Forage	HAY
HAY105	Forage	HAY
HAY270	Forage	HAY
HAY705	Forage	HAY
HAY975	Forage	HAY
HAY211	Forage	HAY
HAY1056	Forage	HAY
HAY142	Forage	HAY
HAY318	Forage	HAY
HAY712	Forage	HAY
HAY1186	Forage	HAY
HAY173	Forage	HAY
HAY995	Forage	HAY
HAY1078	Forage	HAY
HAY823	Forage	HAY
HAY58	Forage	HAY
HAY649	Forage	HAY
HAY815	Forage	HAY
HAY301	Forage	HAY
HAY579	Forage	HAY
HAY179	Forage	HAY
HAY864	Forage	HAY
HAY1000	Forage	HAY
HAY819	Forage	HAY
HAY1054	Forage	HAY
HAY778	Forage	HAY
HAY1207	Forage	HAY
HAY600	Forage	HAY
HAY1152	Forage	HAY
HAY894	Forage	HAY
HAY934	Forage	HAY
HAY684	Forage	HAY
HAY358	Forage	HAY
HAY950	Forage	HAY
HAY958	Forage	HAY
HAY1043	Forage	HAY
HAY1189	Forage	HAY
HAY577	Forage	HAY
HAY897	Forage	HAY
HAY494	Forage	HAY
HAY981	Forage	HAY
HAY814	Forage	HAY
HAY63	Forage	HAY
HAY910	Forage	HAY
HAY369	Forage	HAY
HAY112	Forage	HAY
HAY184	Forage	HAY
HAY217	Forage	HAY
HAY714	Forage	HAY
HAY746	Forage	HAY
HAY724	Forage	HAY
HAY250	Forage	HAY
HAY106	Forage	HAY
HAY837	Forage	HAY
HAY760	Forage	HAY
HAY321	Forage	HAY
HAY24	Forage	HAY
HAY1053	Forage	HAY
HAY313	Forage	HAY
HAY872	Forage	HAY
HAY715	Forage	HAY
HAY162	Forage	HAY
HAY1055	Forage	HAY
HAY711	Forage	HAY
HAY920	Forage	HAY
HAY1170	Forage	HAY
HAY511	Forage	HAY
HAY197	Forage	HAY
HAY9	Forage	HAY
HAY234	Forage	HAY
HAY874	Forage	HAY
HAY18	Forage	HAY
HAY753	Forage	HAY
HAY870	Forage	HAY
HAY756	Forage	HAY
HAY985	Forage	HAY
HAY972	Forage	HAY
HAY994	Forage	HAY
HAY4	Forage	HAY
HAY108	Forage	HAY
HAY55	Forage	HAY
HAY1262	Forage	HAY
HAY1214	Forage	HAY
HAY761	Forage	HAY
HAY148	Forage	HAY
HAY900	Forage	HAY
HAY555	Forage	HAY
HAY825	Forage	HAY
HAY266	Forage	HAY
HAY762	Forage	HAY
HAY771	Forage	HAY
HAY19	Forage	HAY
HAY77	Forage	HAY
HAY728	Forage	HAY
HAY1187	Forage	HAY
HAY560	Forage	HAY
HAY1006	Forage	HAY
HAY884	Forage	HAY
HAY731	Forage	HAY
HAY871	Forage	HAY
HAY1219	Forage	HAY
HAY246	Forage	HAY
HAY27	Forage	HAY
HAY267	Forage	HAY
HAY955	Forage	HAY
HAY57	Forage	HAY
HAY742	Forage	HAY
HAY1011	Forage	HAY
HAY744	Forage	HAY
HAY991	Forage	HAY
HAY239	Forage	HAY
HAY1097	Forage	HAY
HAY931	Forage	HAY
HAY807	Forage	HAY
HAY359	Forage	HAY
HAY495	Forage	HAY
HAY633	Forage	HAY
HAY827	Forage	HAY
HAY1048	Forage	HAY
HAY916	Forage	HAY
HAY253	Forage	HAY
HAY792	Forage	HAY
HAY279	Forage	HAY
HAY929	Forage	HAY
HAY33	Forage	HAY
HAY1175	Forage	HAY
HAY943	Forage	HAY
HAY888	Forage	HAY
HAY1009	Forage	HAY
HAY809	Forage	HAY
HAY194	Forage	HAY
HAY130	Forage	HAY
HAY390	Forage	HAY
HAY699	Forage	HAY
HAY737	Forage	HAY
HAY204	Forage	HAY
HAY37	Forage	HAY
HAY25	Forage	HAY
HAY553	Forage	HAY
HAY741	Forage	HAY
HAY54	Forage	HAY
HAY212	Forage	HAY
HAY316	Forage	HAY
HAY946	Forage	HAY
HAY1037	Forage	HAY
HAY319	Forage	HAY
HAY1212	Forage	HAY
HAY947	Forage	HAY
HAY278	Forage	HAY
HAY1090	Forage	HAY
HAY909	Forage	HAY
HAY799	Forage	HAY
HAY745	Forage	HAY
HAY743	Forage	HAY
HAY21	Forage	HAY
HAY22	Forage	HAY
HAY322	Forage	HAY
HAY641	Forage	HAY
HAY887	Forage	HAY
HAY465	Forage	HAY
HAY50	Forage	HAY
HAY883	Forage	HAY
HAY821	Forage	HAY
HAY845	Forage	HAY
HAY526	Forage	HAY
HAY1178	Forage	HAY
HAY956	Forage	HAY
HAY240	Forage	HAY
HAY1171	Forage	HAY
HAY368	Forage	HAY
HAY932	Forage	HAY
SGS253	Forage	SGS
SGS114	Forage	SGS
SGS72	Forage	SGS
SGS185	Forage	SGS
SGS70	Forage	SGS
SGS244	Forage	SGS
SGS76	Forage	SGS
SGS26	Forage	SGS
SGS256	Forage	SGS
SGS60	Forage	SGS
SGS135	Forage	SGS
SGS4	Forage	SGS
SGS173	Forage	SGS
SGS178	Forage	SGS
SGS113	Forage	SGS
SGS73	Forage	SGS
SGS239	Forage	SGS
SGS145	Forage	SGS
SGS207	Forage	SGS
SGS291	Forage	SGS
SGS248	Forage	SGS
SGS286	Forage	SGS
SGS82	Forage	SGS
SGS65	Forage	SGS
SGS257	Forage	SGS
SGS100	Forage	SGS
SGS126	Forage	SGS
SGS80	Forage	SGS
SGS183	Forage	SGS
SGS194	Forage	SGS
SGS63	Forage	SGS
SGS176	Forage	SGS
SGS144	Forage	SGS
SGS201	Forage	SGS
SGS234	Forage	SGS
SGS242	Forage	SGS
SGS57	Forage	SGS
SGS250	Forage	SGS
SGS203	Forage	SGS
SGS23	Forage	SGS
SGS117	Forage	SGS
SGS245	Forage	SGS
SGS174	Forage	SGS
SGS27	Forage	SGS
SGS36	Forage	SGS
SGS193	Forage	SGS
SGS260	Forage	SGS
SGS238	Forage	SGS
SGS232	Forage	SGS
SGS226	Forage	SGS
SGS2	Forage	SGS
SGS48	Forage	SGS
SGS184	Forage	SGS
SGS271	Forage	SGS
SGS49	Forage	SGS
SGS287	Forage	SGS
SGS110	Forage	SGS
SGS218	Forage	SGS
SGS209	Forage	SGS
SGS83	Forage	SGS
SGS146	Forage	SGS
SGS246	Forage	SGS
SGS273	Forage	SGS
SGS284	Forage	SGS
SGS121	Forage	SGS
SGS15	Forage	SGS
SGS59	Forage	SGS
SGS222	Forage	SGS
SGS251	Forage	SGS
SGS35	Forage	SGS
SGS71	Forage	SGS
SGS252	Forage	SGS
SGS86	Forage	SGS
SGS32	Forage	SGS
SGS227	Forage	SGS
SGS236	Forage	SGS
SGS188	Forage	SGS
SGS120	Forage	SGS
SGS25	Forage	SGS
SGS165	Forage	SGS
SGS112	Forage	SGS
SGS276	Forage	SGS
SGS31	Forage	SGS
SGS134	Forage	SGS
SGS292	Forage	SGS
SGS190	Forage	SGS
SGS282	Forage	SGS
SGS241	Forage	SGS
SGS6	Forage	SGS
SGS223	Forage	SGS
SGS90	Forage	SGS
SGS229	Forage	SGS
SGS105	Forage	SGS
SGS212	Forage	SGS
SGS199	Forage	SGS
SGS277	Forage	SGS
SGS206	Forage	SGS
SGS202	Forage	SGS
SGS54	Forage	SGS
SGS186	Forage	SGS
SGS197	Forage	SGS
SGS9	Forage	SGS
SGS22	Forage	SGS
SGS96	Forage	SGS
SGS158	Forage	SGS
SGS254	Forage	SGS
SGS50	Forage	SGS
SGS240	Forage	SGS
SGS141	Forage	SGS
SGS69	Forage	SGS
SGS247	Forage	SGS
SGS243	Forage	SGS
SGS130	Forage	SGS
SGS51	Forage	SGS
SGS187	Forage	SGS
SGS156	Forage	SGS
SGS85	Forage	SGS
SGS129	Forage	SGS
SGS13	Forage	SGS
SGS163	Forage	SGS
SGS255	Forage	SGS
SGS139	Forage	SGS
SGS154	Forage	SGS
SGS270	Forage	SGS
SGS272	Forage	SGS
SGS115	Forage	SGS
SGS12	Forage	SGS
SGS103	Forage	SGS
SGS84	Forage	SGS
SGS258	Forage	SGS
SGS171	Forage	SGS
SGS46	Forage	SGS
SGS53	Forage	SGS
SGS261	Forage	SGS
SGS278	Forage	SGS
SGS285	Forage	SGS
SGS164	Forage	SGS
SGS149	Forage	SGS
SGS68	Forage	SGS
SGS89	Forage	SGS
SGS169	Forage	SGS
SGS182	Forage	SGS
SGS281	Forage	SGS
SGS290	Forage	SGS
SGS30	Forage	SGS
SGS5	Forage	SGS
SGS266	Forage	SGS
SGS230	Forage	SGS
SGS175	Forage	SGS
SGS172	Forage	SGS
SGS191	Forage	SGS
SGS94	Forage	SGS
SGS142	Forage	SGS
SGS167	Forage	SGS
SGS40	Forage	SGS
SGS259	Forage	SGS
SGS296	Forage	SGS
SGS288	Forage	SGS
SGS123	Forage	SGS
SGS180	Forage	SGS
SGS78	Forage	SGS
SGS295	Forage	SGS
SGS265	Forage	SGS
SGS179	Forage	SGS
SGS151	Forage	SGS
SGS138	Forage	SGS
SGS104	Forage	SGS
SGS116	Forage	SGS
SGS18	Forage	SGS
SGS16	Forage	SGS
SGS214	Forage	SGS
SGS143	Forage	SGS
SGS20	Forage	SGS
SGS192	Forage	SGS
SGS108	Forage	SGS
SGS79	Forage	SGS
SGS283	Forage	SGS
SGS275	Forage	SGS
SGS195	Forage	SGS
SGS216	Forage	SGS
SGS102	Forage	SGS
SGS177	Forage	SGS
SGS34	Forage	SGS
SGS127	Forage	SGS
SGS280	Forage	SGS
SGS293	Forage	SGS
SGS109	Forage	SGS
SGS196	Forage	SGS
SGS7	Forage	SGS
SGS64	Forage	SGS
SGS66	Forage	SGS
SGS39	Forage	SGS
SGS38	Forage	SGS
SGS170	Forage	SGS
SGS262	Forage	SGS
SGS95	Forage	SGS
SGS166	Forage	SGS
SGS122	Forage	SGS
SGS274	Forage	SGS
SGS224	Forage	SGS
SGS219	Forage	SGS
SGS294	Forage	SGS
SGS159	Forage	SGS
SGS279	Forage	SGS
SGS249	Forage	SGS
SGS29	Forage	SGS
SGS148	Forage	SGS
SGS11	Forage	SGS
SGS233	Forage	SGS
SGS264	Forage	SGS
SGS107	Forage	SGS
SGS153	Forage	SGS
SGS157	Forage	SGS
SGS161	Forage	SGS
SGS269	Forage	SGS
SGS147	Forage	SGS
SGS200	Forage	SGS
SGS198	Forage	SGS
SGS128	Forage	SGS
SGS43	Forage	SGS
SGS55	Forage	SGS
SGS111	Forage	SGS
SGS181	Forage	SGS
SGS14	Forage	SGS
SGS125	Forage	SGS
SGS140	Forage	SGS
SGS155	Forage	SGS
SGS41	Forage	SGS
SGS92	Forage	SGS
SGS62	Forage	SGS
SGS136	Forage	SGS
SGS133	Forage	SGS
SGS132	Forage	SGS
SGS211	Forage	SGS
SGS150	Forage	SGS
SGS101	Forage	SGS
SGS205	Forage	SGS
SGS37	Forage	SGS
SGS124	Forage	SGS
SGS8	Forage	SGS
SGS235	Forage	SGS
SGS131	Forage	SGS
SGS24	Forage	SGS
SGS221	Forage	SGS
SGS119	Forage	SGS
SGS106	Forage	SGS
SGS77	Forage	SGS
SGS268	Forage	SGS
TMR287	Forage	TMR
TMR45	Forage	TMR
TMR183	Forage	TMR
TMR153	Forage	TMR
TMR259	Forage	TMR
TMR43	Forage	TMR
TMR175	Forage	TMR
TMR189	Forage	TMR
TMR270	Forage	TMR
TMR220	Forage	TMR
TMR233	Forage	TMR
TMR37	Forage	TMR
TMR96	Forage	TMR
TMR108	Forage	TMR
TMR101	Forage	TMR
TMR286	Forage	TMR
TMR172	Forage	TMR
TMR185	Forage	TMR
TMR128	Forage	TMR
TMR263	Forage	TMR
TMR264	Forage	TMR
TMR24	Forage	TMR
TMR146	Forage	TMR
TMR31	Forage	TMR
TMR204	Forage	TMR
TMR44	Forage	TMR
TMR232	Forage	TMR
TMR162	Forage	TMR
TMR50	Forage	TMR
TMR280	Forage	TMR
TMR202	Forage	TMR
TMR228	Forage	TMR
TMR65	Forage	TMR
TMR291	Forage	TMR
TMR247	Forage	TMR
TMR104	Forage	TMR
TMR180	Forage	TMR
TMR200	Forage	TMR
TMR182	Forage	TMR
TMR219	Forage	TMR
TMR75	Forage	TMR
TMR103	Forage	TMR
TMR281	Forage	TMR
TMR19	Forage	TMR
TMR47	Forage	TMR
TMR34	Forage	TMR
TMR152	Forage	TMR
TMR239	Forage	TMR
TMR178	Forage	TMR
TMR73	Forage	TMR
TMR227	Forage	TMR
TMR218	Forage	TMR
TMR49	Forage	TMR
TMR205	Forage	TMR
TMR231	Forage	TMR
TMR288	Forage	TMR
TMR138	Forage	TMR
TMR83	Forage	TMR
TMR278	Forage	TMR
TMR82	Forage	TMR
TMR253	Forage	TMR
TMR257	Forage	TMR
TMR201	Forage	TMR
TMR32	Forage	TMR
TMR142	Forage	TMR
TMR105	Forage	TMR
TMR290	Forage	TMR
TMR222	Forage	TMR
TMR115	Forage	TMR
TMR60	Forage	TMR
TMR41	Forage	TMR
TMR134	Forage	TMR
TMR113	Forage	TMR
TMR209	Forage	TMR
TMR173	Forage	TMR
TMR273	Forage	TMR
TMR91	Forage	TMR
TMR33	Forage	TMR
TMR208	Forage	TMR
TMR199	Forage	TMR
TMR174	Forage	TMR
TMR57	Forage	TMR
TMR267	Forage	TMR
TMR245	Forage	TMR
TMR235	Forage	TMR
TMR217	Forage	TMR
TMR243	Forage	TMR
TMR38	Forage	TMR
TMR39	Forage	TMR
TMR186	Forage	TMR
TMR55	Forage	TMR
TMR8	Forage	TMR
TMR258	Forage	TMR
TMR133	Forage	TMR
TMR72	Forage	TMR
TMR268	Forage	TMR
TMR161	Forage	TMR
TMR11	Forage	TMR
TMR35	Forage	TMR
TMR5	Forage	TMR
TMR169	Forage	TMR
TMR269	Forage	TMR
TMR154	Forage	TMR
TMR27	Forage	TMR
TMR131	Forage	TMR
TMR179	Forage	TMR
TMR102	Forage	TMR
TMR230	Forage	TMR
TMR171	Forage	TMR
TMR4	Forage	TMR
TMR260	Forage	TMR
TMR215	Forage	TMR
TMR129	Forage	TMR
TMR53	Forage	TMR
TMR52	Forage	TMR
TMR79	Forage	TMR
TMR195	Forage	TMR
TMR13	Forage	TMR
TMR21	Forage	TMR
TMR207	Forage	TMR
TMR224	Forage	TMR
TMR97	Forage	TMR
TMR136	Forage	TMR
TMR144	Forage	TMR
TMR284	Forage	TMR
TMR240	Forage	TMR
TMR223	Forage	TMR
TMR194	Forage	TMR
TMR158	Forage	TMR
TMR14	Forage	TMR
TMR177	Forage	TMR
TMR214	Forage	TMR
TMR252	Forage	TMR
TMR137	Forage	TMR
TMR114	Forage	TMR
TMR210	Forage	TMR
TMR226	Forage	TMR
TMR248	Forage	TMR
TMR249	Forage	TMR
TMR46	Forage	TMR
TMR166	Forage	TMR
TMR16	Forage	TMR
TMR234	Forage	TMR
TMR238	Forage	TMR
TMR121	Forage	TMR
TMR132	Forage	TMR
TMR117	Forage	TMR
TMR265	Forage	TMR
TMR170	Forage	TMR
TMR1	Forage	TMR
TMR188	Forage	TMR
TMR90	Forage	TMR
TMR225	Forage	TMR
TMR206	Forage	TMR
TMR110	Forage	TMR
TMR251	Forage	TMR
TMR163	Forage	TMR
TMR276	Forage	TMR
TMR74	Forage	TMR
TMR242	Forage	TMR
TMR193	Forage	TMR
TMR165	Forage	TMR
TMR84	Forage	TMR
TMR254	Forage	TMR
TMR10	Forage	TMR
TMR20	Forage	TMR
TMR282	Forage	TMR
TMR78	Forage	TMR
TMR155	Forage	TMR
TMR216	Forage	TMR
TMR159	Forage	TMR
TMR198	Forage	TMR
TMR203	Forage	TMR
TMR18	Forage	TMR
TMR6	Forage	TMR
TMR156	Forage	TMR
TMR275	Forage	TMR
TMR261	Forage	TMR
TMR256	Forage	TMR
TMR187	Forage	TMR
TMR3	Forage	TMR
TMR9	Forage	TMR
TMR92	Forage	TMR
TMR85	Forage	TMR
TMR164	Forage	TMR
TMR109	Forage	TMR
TMR88	Forage	TMR
TMR54	Forage	TMR
TMR140	Forage	TMR
TMR112	Forage	TMR
TMR51	Forage	TMR
TMR69	Forage	TMR
TMR237	Forage	TMR
TMR135	Forage	TMR
TMR86	Forage	TMR
TMR262	Forage	TMR
TMR89	Forage	TMR
TMR250	Forage	TMR
TMR67	Forage	TMR
TMR190	Forage	TMR
TMR100	Forage	TMR
TMR143	Forage	TMR
TMR151	Forage	TMR
TMR126	Forage	TMR
TMR28	Forage	TMR
TMR95	Forage	TMR
TMR148	Forage	TMR
TMR15	Forage	TMR
TMR77	Forage	TMR
TMR23	Forage	TMR
TMR63	Forage	TMR
TMR17	Forage	TMR
TMR106	Forage	TMR
TMR168	Forage	TMR
TMR80	Forage	TMR
TMR122	Forage	TMR
TMR167	Forage	TMR
TMR30	Forage	TMR
TMR7	Forage	TMR
TMR141	Forage	TMR
TMR255	Forage	TMR
TMR124	Forage	TMR
TMR71	Forage	TMR
TMR36	Forage	TMR
TMR157	Forage	TMR
TMR192	Forage	TMR
TMR130	Forage	TMR
TMR266	Forage	TMR
TMR184	Forage	TMR
TMR149	Forage	TMR
TMR213	Forage	TMR
TMR64	Forage	TMR
TMR99	Forage	TMR
TMR119	Forage	TMR
TMR70	Forage	TMR
TMR107	Forage	TMR
TMR139	Forage	TMR
TMR12	Forage	TMR
TMR111	Forage	TMR
TMR241	Forage	TMR
TMR229	Forage	TMR
TMR125	Forage	TMR
[truncated: 892 more rows]

## Sheet: CP_holdout_test
SampleID	Type	Product
CSL4	Forage	CSL
CSL6	Forage	CSL
CSL9	Forage	CSL
CSL32	Forage	CSL
CSL33	Forage	CSL
CSL38	Forage	CSL
CSL41	Forage	CSL
CSL45	Forage	CSL
CSL55	Forage	CSL
CSL63	Forage	CSL
CSL70	Forage	CSL
CSL73	Forage	CSL
CSL78	Forage	CSL
CSL84	Forage	CSL
CSL142	Forage	CSL
CSL144	Forage	CSL
CSL152	Forage	CSL
CSL172	Forage	CSL
CSL192	Forage	CSL
CSL201	Forage	CSL
CSL219	Forage	CSL
CSL259	Forage	CSL
CSL260	Forage	CSL
CSL265	Forage	CSL
CSL296	Forage	CSL
CSL372	Forage	CSL
CSL378	Forage	CSL
CSL405	Forage	CSL
CSL407	Forage	CSL
CSL412	Forage	CSL
CSL424	Forage	CSL
CSL430	Forage	CSL
CSL431	Forage	CSL
CSL434	Forage	CSL
CSL440	Forage	CSL
CSL445	Forage	CSL
CSL452	Forage	CSL
CSL455	Forage	CSL
CSL457	Forage	CSL
CSL460	Forage	CSL
CSL462	Forage	CSL
CSL465	Forage	CSL
CSL466	Forage	CSL
CSL487	Forage	CSL
CSL488	Forage	CSL
CSL493	Forage	CSL
CSL498	Forage	CSL
HAY1	Forage	HAY
HAY2	Forage	HAY
HAY3	Forage	HAY
HAY12	Forage	HAY
HAY15	Forage	HAY
HAY17	Forage	HAY
HAY48	Forage	HAY
HAY56	Forage	HAY
HAY132	Forage	HAY
HAY186	Forage	HAY
HAY187	Forage	HAY
HAY214	Forage	HAY
HAY221	Forage	HAY
HAY224	Forage	HAY
HAY226	Forage	HAY
HAY263	Forage	HAY
HAY265	Forage	HAY
HAY272	Forage	HAY
HAY273	Forage	HAY
HAY277	Forage	HAY
HAY284	Forage	HAY
HAY298	Forage	HAY
HAY320	Forage	HAY
HAY324	Forage	HAY
HAY326	Forage	HAY
HAY352	Forage	HAY
HAY353	Forage	HAY
HAY370	Forage	HAY
HAY373	Forage	HAY
HAY384	Forage	HAY
HAY523	Forage	HAY
HAY530	Forage	HAY
HAY572	Forage	HAY
HAY586	Forage	HAY
HAY643	Forage	HAY
HAY694	Forage	HAY
HAY701	Forage	HAY
HAY707	Forage	HAY
HAY713	Forage	HAY
HAY719	Forage	HAY
HAY722	Forage	HAY
HAY725	Forage	HAY
HAY727	Forage	HAY
HAY729	Forage	HAY
HAY730	Forage	HAY
HAY738	Forage	HAY
HAY740	Forage	HAY
HAY747	Forage	HAY
HAY748	Forage	HAY
HAY749	Forage	HAY
HAY751	Forage	HAY
HAY754	Forage	HAY
HAY759	Forage	HAY
HAY765	Forage	HAY
HAY770	Forage	HAY
HAY772	Forage	HAY
HAY774	Forage	HAY
HAY775	Forage	HAY
HAY784	Forage	HAY
HAY788	Forage	HAY
HAY791	Forage	HAY
HAY793	Forage	HAY
HAY794	Forage	HAY
HAY795	Forage	HAY
HAY801	Forage	HAY
HAY802	Forage	HAY
HAY803	Forage	HAY
HAY816	Forage	HAY
HAY817	Forage	HAY
HAY820	Forage	HAY
HAY822	Forage	HAY
HAY824	Forage	HAY
HAY828	Forage	HAY
HAY839	Forage	HAY
HAY843	Forage	HAY
HAY847	Forage	HAY
HAY852	Forage	HAY
HAY856	Forage	HAY
HAY858	Forage	HAY
HAY861	Forage	HAY
HAY862	Forage	HAY
HAY863	Forage	HAY
HAY879	Forage	HAY
HAY881	Forage	HAY
HAY890	Forage	HAY
HAY901	Forage	HAY
HAY913	Forage	HAY
HAY918	Forage	HAY
HAY922	Forage	HAY
HAY933	Forage	HAY
HAY935	Forage	HAY
HAY942	Forage	HAY
HAY965	Forage	HAY
HAY966	Forage	HAY
HAY969	Forage	HAY
HAY978	Forage	HAY
HAY984	Forage	HAY
HAY986	Forage	HAY
HAY987	Forage	HAY
HAY992	Forage	HAY
HAY993	Forage	HAY
HAY996	Forage	HAY
HAY998	Forage	HAY
HAY1001	Forage	HAY
HAY1002	Forage	HAY
HAY1007	Forage	HAY
HAY1134	Forage	HAY
HAY1137	Forage	HAY
HAY1167	Forage	HAY
HAY1192	Forage	HAY
HAY1203	Forage	HAY
HAY1205	Forage	HAY
HAY1218	Forage	HAY
HAY1227	Forage	HAY
HAY1230	Forage	HAY
HAY1231	Forage	HAY
HAY1236	Forage	HAY
HAY1239	Forage	HAY
HAY1247	Forage	HAY
HAY1250	Forage	HAY
HAY1256	Forage	HAY
SGS1	Forage	SGS
SGS3	Forage	SGS
SGS10	Forage	SGS
SGS17	Forage	SGS
SGS21	Forage	SGS
SGS33	Forage	SGS
SGS42	Forage	SGS
SGS44	Forage	SGS
SGS45	Forage	SGS
SGS47	Forage	SGS
SGS52	Forage	SGS
SGS61	Forage	SGS
SGS74	Forage	SGS
SGS87	Forage	SGS
SGS98	Forage	SGS
SGS99	Forage	SGS
SGS137	Forage	SGS
SGS160	Forage	SGS
SGS162	Forage	SGS
SGS189	Forage	SGS
SGS213	Forage	SGS
SGS215	Forage	SGS
SGS217	Forage	SGS
SGS220	Forage	SGS
SGS231	Forage	SGS
SGS237	Forage	SGS
SGS267	Forage	SGS
SGS289	Forage	SGS
TMR2	Forage	TMR
TMR22	Forage	TMR
TMR26	Forage	TMR
TMR29	Forage	TMR
TMR40	Forage	TMR
TMR48	Forage	TMR
TMR56	Forage	TMR
TMR58	Forage	TMR
TMR59	Forage	TMR
TMR61	Forage	TMR
TMR66	Forage	TMR
TMR68	Forage	TMR
TMR76	Forage	TMR
TMR81	Forage	TMR
TMR87	Forage	TMR
TMR98	Forage	TMR
TMR118	Forage	TMR
TMR120	Forage	TMR
TMR127	Forage	TMR
TMR160	Forage	TMR
TMR176	Forage	TMR
TMR191	Forage	TMR
TMR211	Forage	TMR
TMR212	Forage	TMR
TMR221	Forage	TMR
TMR244	Forage	TMR
TMR271	Forage	TMR
TMR279	Forage	TMR
OAT5	Grain	Oat
OAT15	Grain	Oat
OAT25	Grain	Oat
OAT28	Grain	Oat
OAT40	Grain	Oat
OAT41	Grain	Oat
OAT43	Grain	Oat
OAT44	Grain	Oat
OAT45	Grain	Oat
OAT52	Grain	Oat
OAT57	Grain	Oat
OAT58	Grain	Oat
OAT61	Grain	Oat
OAT83	Grain	Oat
OAT136	Grain	Oat
OAT144	Grain	Oat
CGR60	Grain	Corn
CGR67	Grain	Corn
CGR86	Grain	Corn
CGR102	Grain	Corn
CGR155	Grain	Corn
CGR160	Grain	Corn
CGR224	Grain	Corn
CGR256	Grain	Corn
CGR263	Grain	Corn
CGR266	Grain	Corn
CGR270	Grain	Corn
CGR272	Grain	Corn
CGR273	Grain	Corn
CGR274	Grain	Corn
CGR275	Grain	Corn
CGR297	Grain	Corn
CGR308	Grain	Corn
CGR314	Grain	Corn
CGR356	Grain	Corn
CGR373	Grain	Corn
CGR374	Grain	Corn
CGR376	Grain	Corn
CGR379	Grain	Corn
CGR380	Grain	Corn
CGR387	Grain	Corn
CGR390	Grain	Corn
CGR392	Grain	Corn
CGR395	Grain	Corn
CGR401	Grain	Corn
CGR402	Grain	Corn
CGR403	Grain	Corn
CGR404	Grain	Corn
CGR406	Grain	Corn
CGR409	Grain	Corn
CGR410	Grain	Corn
CGR413	Grain	Corn
CGR416	Grain	Corn
CGR418	Grain	Corn
CGR419	Grain	Corn
CGR423	Grain	Corn
CGR428	Grain	Corn
CGR431	Grain	Corn
CGR432	Grain	Corn
RYE4	Grain	Corn
RYE6	Grain	Corn
RYE18	Grain	Corn
RYE20	Grain	Corn
RYE27	Grain	Corn
WHT1	Grain	Wheat
WHT8	Grain	Wheat
WHT10	Grain	Wheat
WHT13	Grain	Wheat
WHT14	Grain	Wheat
WHT32	Grain	Wheat
WHT58	Grain	Wheat
WHT68	Grain	Wheat
WHT73	Grain	Wheat
WHT108	Grain	Wheat
WHT128	Grain	Wheat
WHT182	Grain	Wheat
WHT184	Grain	Wheat
WHT185	Grain	Wheat
WHT188	Grain	Wheat
WHT193	Grain	Wheat
WHT194	Grain	Wheat
WHT196	Grain	Wheat
WHT199	Grain	Wheat
WHT204	Grain	Wheat
WHT221	Grain	Wheat
WHT225	Grain	Wheat
WHT227	Grain	Wheat
WHT228	Grain	Wheat
WHT229	Grain	Wheat
WHT236	Grain	Wheat
WHT259	Grain	Wheat
WHT261	Grain	Wheat
WHT266	Grain	Wheat
WHT268	Grain	Wheat
WHT274	Grain	Wheat
WHT285	Grain	Wheat
WHT287	Grain	Wheat
WHT293	Grain	Wheat
WHT296	Grain	Wheat
